# Supplementary material for: Enzymatic Phosphorylation of Oxidized Tyrosine Residues
Source: J Proteome Res. 2023 May 5;22(6):1959–68. doi: 10.1021/acs.jproteome.3c00061 (PMC10243104; doi:10.1021/acs.jproteome.3c00061)
Supplement: Supplementary file 1 — pr3c00061_si_001.xlsx [file pr3c00061_si_001.xlsx]

## Sheet: Summary
Summary of annotated MS/MS fragment information of peptides shown in Table 2. Diagnostic a, b, x, and y -ions with charge states from +1 to +3 and neutral losses of H2O and NH3 of above 1% from average mass spectra of main chromatographic peaks were annotated using IPSA. peptide, peptide specific oxidation site, phosphorylation state and site, precursor charge state, Modifications (modification t…
Peptide	Oxidation site	Phosphorylation state	Phosphorylation site	Precursor charge state	Modifications <modification type;modification location;Mass change>	Exact m/z of precursor	Number of matched fragments in MS/MS spectra	Number of annotated peptide bonds	Percentage of annotated fragment abundance of total ion chromatogram (TIC)
IR0+0p		+0p	-	3		541.598	61	10	0.6788
IR0+1p		+1p	Y9	3	<phosphorylation;Tyr9;79.9663>	568.254	58	10	0.6606
IR0+2p		+2p	Y9 and Y10	3	<phosphorylation;Tyr10;79.9663> <phosphorylation;Tyr9;79.9663>	594.909	57	11	0.4805
IR0+3p		+3p	Y5, Y9 and Y10	3	<phosphorylation;Tyr5;79.9663> <phosphorylation;Tyr9;79.9663> <phosphorylation;Tyr10;79.9663>	621.565	31	9	0.4072
IR1+0p	Y5	+0p	-	3	<Oxidation;Tyr5;15.9949>	546.93	60	10	0.6511
IR1+1p	Y5	+1p	Y9	3	<Oxidation;Tyr5;15.9949> <phosphorylation;Tyr9;79.9663>	573.586	61	10	0.6544
IR1+2p	Y5	+2p	Y9 and Y10	3	<phosphorylation;Tyr10;79.9663> <Oxidation;Tyr5;15.9949> <phosphorylation;Tyr9;79.9663>	600.241	54	11	0.5578
IR1+3p	Y5	+3p	Y5, Y9 and Y10	3	<phosphorylation+Oxidation;Tyr5;95.9612> <phosphorylation;Tyr9;79.9663> <phosphorylation;Tyr10;79.9663>	626.896	34	10	0.3571
IR2+0p	Y5 and Y10	+0p	-	3	<Oxidation;Tyr5;15.9949> <Oxidation;Tyr10;15.9949>	552.262	64	11	0.5924
IR2+1p	Y5 and Y10	+1p	Y9	3	<Oxidation;Tyr10;15.9949> <Oxidation;Tyr5;15.9949> <phosphorylation;Tyr9;79.9663>	578.917	60	10	0.6394
IR2+2p	Y5 and Y10	+2p	Y9 and Y10	3	<phosphorylation+Oxidation;Tyr10;95.9612> <Oxidation;Tyr5;15.9949> <phosphorylation;Tyr9;79.9663>	605.573	45	10	0.4319
IR2+3p	Y5 and Y10	+3p	Y5, Y9 and Y10	3	<phosphorylation+Oxidation;Tyr10;95.9612> <phosphorylation;Tyr9;79.9663> <phosphorylation+Oxidation;Tyr5;95.9612>	632.228	15	8	0.1389
IR3+0p	Y5, Y9 and Y10	+0p	-	3	<Oxidation;Tyr5;15.9949> <Oxidation;Tyr9;15.9949> <Oxidation;Tyr10;15.9949>	557.593	55	10	0.6249
IR3+1p	Y5, Y9 and Y10	+1p	Y9	3	<Oxidation;Tyr10;15.9949> <Oxidation;Tyr5;15.9949> <phosphorylation+Oxidation;Tyr9;95.9612>	584.249	38	10	0.6313
IR3+2p	Y5, Y9 and Y10	+2p	Y9 and Y10	3	<phosphorylation+Oxidation;Tyr10;95.9612> <Oxidation;Tyr5;15.9949> <phosphorylation+Oxidation;Tyr9;95.9612>	610.904	53	11	0.3857
IR3+3p	Y5, Y9 and Y10	+3p	Y5, Y9 and Y10	3	<phosphorylation+Oxidation;Tyr10;95.9612> <phosphorylation+Oxidation;Tyr9;95.9612> <phosphorylation+Oxidation;Tyr5;95.9612>	637.56	32	10	0.2522

## Sheet: AnnotatedMSMS
Individual annotated MS/MS fragment information of peptides shown in Table 2. Diagnostic a, b, x, and y -ions with charge states from +1 to +3 and neutral losses of H2O and NH3 of above 1% from average mass spectra of main chromatograpic peaks were annotated using IPSA
Peptide	Fragment type	Fragment charge state	Accurate mass	Exact mass	Mass error (ppm)	Fragment relative abundance %
IR0+0p	b6	1	778.373	778.373	0.3912	1
IR0+0p	y6	2	423.211	423.211	0.0931	0.9801
IR0+0p	b5	1	649.331	649.33	0.5437	0.7745
IR0+0p	y4	1	629.341	629.341	0.4928	0.7707
IR0+0p	y4	2	315.174	315.174	-0.013	0.7215
IR0+0p	y5	1	744.368	744.367	0.6312	0.6913
IR0+0p	b4	1	486.267	486.267	0.2991	0.6177
IR0+0p	y3	1	466.277	466.277	0.2856	0.5899
IR0+0p	y6	1	845.415	845.415	0.2533	0.516
IR0+0p	b8	1	994.448	994.448	0.0869	0.3679
IR0+0p	b11	2	738.842	738.841	0.4715	0.3205
IR0+0p	y5	2	372.687	372.687	0.0392	0.1946
IR0+0p	b3	1	373.184	373.183	1.4919	0.1717
IR0+0p	a5	2	311.171	311.171	0.5146	0.1381
IR0+0p	y7 -H2O	2	478.727	478.727	0.1649	0.1351
IR0+0p	a6	2	375.693	375.693	-0.1255	0.1105
IR0+0p	y7	1	974.458	974.458	0.2952	0.1043
IR0+0p	y10	2	683.32	683.32	0.1015	0.1039
IR0+0p	y9	2	625.806	625.806	0.1783	0.0959
IR0+0p	y7	2	487.733	487.733	-0.0316	0.0936
IR0+0p	b7	1	879.421	879.421	0.3332	0.0884
IR0+0p	y6 -H2O	2	414.206	414.206	0.102	0.0844
IR0+0p	y2	1	303.214	303.214	0.3583	0.0808
IR0+0p	a7	2	426.216	426.216	-0.2676	0.0764
IR0+0p	y8	2	569.264	569.264	0.3698	0.0759
IR0+0p	a7 -H2O	2	417.211	417.211	0.2454	0.0665
IR0+0p	y6 -H2O	1	827.405	827.405	0.4869	0.0644
IR0+0p	b8 -H2O	2	488.722	488.722	-0.1069	0.0621
IR0+0p	y7 -H2O	1	956.447	956.447	0.179	0.0616
IR0+0p	y5 -H2O	1	726.357	726.357	0.7385	0.0609
IR0+0p	b7	2	440.214	440.214	-0.2369	0.056
IR0+0p	a4	1	458.272	458.272	0.4082	0.0538
IR0+0p	b7 -H2O	2	431.208	431.209	-0.5891	0.0498
IR0+0p	b6	2	389.69	389.69	-0.0179	0.0496
IR0+0p	a5	1	621.336	621.336	0.5368	0.0494
IR0+0p	b8 -H2O	1	976.438	976.437	0.9694	0.0469
IR0+0p	a6	1	750.378	750.378	0.2986	0.0468
IR0+0p	b8	2	497.728	497.727	0.0734	0.0428
IR0+0p	b2	1	258.156	258.156	0.238	0.0343
IR0+0p	b11 -H2O	2	729.837	729.836	0.6065	0.0299
IR0+0p	b7 -H2O	1	861.41	861.41	0.0633	0.0298
IR0+0p	b2 -NH3	1	241.13	241.13	-0.0032	0.0298
IR0+0p	y4 -NH3	2	306.661	306.661	0.0839	0.0275
IR0+0p	y3 -NH3	1	449.251	449.251	0.0898	0.025
IR0+0p	b11 -H2O	3	486.893	486.893	0.2627	0.0248
IR0+0p	y8 -H2O	2	560.259	560.259	0.1084	0.0223
IR0+0p	b6 -H2O	2	380.685	380.685	0.0693	0.0221
IR0+0p	y10 -H2O	2	674.315	674.314	0.3333	0.0216
IR0+0p	y4 -NH3	1	612.314	612.314	0.2055	0.02
IR0+0p	y9 -H2O	2	616.801	616.801	0.5318	0.0183
IR0+0p	a6 -H2O	2	366.687	366.687	0.0452	0.0176
IR0+0p	y5 -NH3	2	364.174	364.174	-0.2967	0.0162
IR0+0p	a4	2	229.64	229.64	0.1125	0.0153
IR0+0p	y5 -H2O	2	363.682	363.682	0.1318	0.0151
IR0+0p	y5 -NH3	1	727.341	727.341	0.3926	0.0138
IR0+0p	b5	2	325.169	325.169	0.0533	0.0135
IR0+0p	b11	3	492.897	492.897	-0.1364	0.0128
IR0+0p	a9	2	565.261	565.262	-0.3088	0.012
IR0+0p	b9	2	579.259	579.259	0.0843	0.0118
IR0+0p	a5 -NH3	2	302.658	302.658	0.1239	0.0114
IR0+0p	a11	2	724.844	724.844	0.3408	0.0103
IR0+1p	y6	2	463.195	463.194	0.8516	1
IR0+1p	b6	1	778.374	778.373	1.489	0.952
IR0+1p	b5	1	649.331	649.33	1.2957	0.904
IR0+1p	M+3H	3	568.255	568.254	1.1426	0.8782
IR0+1p	b4	1	486.267	486.267	0.4875	0.6531
IR0+1p	y4	2	355.157	355.157	0.6444	0.6148
IR0+1p	y5	1	824.335	824.334	1.2093	0.5183
IR0+1p	y4	1	709.308	709.307	1.2664	0.428
IR0+1p	y6	1	925.382	925.381	0.9988	0.3834
IR0+1p	y3	1	466.277	466.277	-0.369	0.3522
IR0+1p	b3	1	373.183	373.183	0.3471	0.3325
IR0+1p	y5	2	412.671	412.671	0.2303	0.2657
IR0+1p	b11	2	778.825	778.824	0.9815	0.2333
IR0+1p	y7 -H2O	2	518.711	518.71	0.4249	0.2193
IR0+1p	b8	1	994.448	994.448	0.6393	0.1558
IR0+1p	y6 -H2O	2	454.19	454.189	0.8747	0.1358
IR0+1p	y5 -H2O	1	806.324	806.323	1.2432	0.1226
IR0+1p	y8	2	609.248	609.247	0.7279	0.1224
IR0+1p	a5	2	311.171	311.171	0.1223	0.1116
IR0+1p	a5	1	621.336	621.336	0.8315	0.106
IR0+1p	a4	1	458.273	458.272	1.2073	0.0981
IR0+1p	y10	2	723.304	723.303	1.4306	0.0936
IR0+1p	y9	2	665.79	665.789	0.8843	0.0851
IR0+1p	a6	2	375.693	375.693	-0.207	0.0834
IR0+1p	b7	1	879.422	879.421	1.0967	0.0798
IR0+1p	y6 -H2O	1	907.372	907.371	1.0248	0.0781
IR0+1p	y2	1	303.214	303.214	0.3583	0.078
IR0+1p	a6	1	750.379	750.378	0.9493	0.0646
IR0+1p	y7	2	527.716	527.716	0.5858	0.0525
IR0+1p	a7	2	426.217	426.216	0.3053	0.0495
IR0+1p	a7 -H2O	2	417.211	417.211	0.0992	0.0428
IR0+1p	b2	1	258.156	258.156	0.3561	0.0377
IR0+1p	b2 -NH3	1	241.13	241.13	0.3133	0.0353
IR0+1p	b9	2	619.243	619.242	0.6522	0.0353
IR0+1p	b7	2	440.214	440.214	0.595	0.0345
IR0+1p	b6	2	389.69	389.69	0.2172	0.0341
IR0+1p	y8 -H2O	2	600.243	600.242	1.0994	0.0322
IR0+1p	b7 -H2O	1	861.411	861.41	1.1969	0.0316
IR0+1p	y5 -H2O	2	403.665	403.665	0.2425	0.0307
IR0+1p	y5 -NH3	2	404.157	404.157	0.3847	0.0301
IR0+1p	b9 -H2O	2	610.238	610.237	2.0166	0.0275
IR0+1p	b11 -H2O	2	769.82	769.819	1.5913	0.0274
IR0+1p	b8 -H2O	1	976.438	976.437	0.9694	0.024
IR0+1p	b7 -H2O	2	431.209	431.209	0.0477	0.0238
IR0+1p	b3 -NH3	1	356.158	356.156	3.959	0.0224
IR0+1p	y3 -NH3	1	449.251	449.251	0.8371	0.018
IR0+1p	a6 -H2O	2	366.687	366.687	-0.1211	0.0176
IR0+1p	b8 -H2O	2	488.722	488.722	-0.3565	0.0176
IR0+1p	b6 -H2O	2	380.685	380.685	-0.2515	0.0153
IR0+1p	a4	2	229.64	229.64	0.2454	0.0141
IR0+1p	y10 -H2O	2	714.298	714.298	1.3244	0.014
IR0+1p	a9	2	605.246	605.245	1.6093	0.0137
IR0+1p	b5 -H2O	1	631.321	631.32	1.1481	0.0135
IR0+1p	y2 -NH3	1	286.188	286.187	0.3755	0.0119
IR0+1p	b4 -NH3	1	469.24	469.24	-0.538	0.0116
IR0+1p	b5	2	325.169	325.169	0.0533	0.0109
IR0+1p	a5 -NH3	2	302.658	302.658	0.1239	0.0103
IR0+1p	a11	2	764.828	764.827	1.266	0.0101
IR0+2p	y6	2	503.178	503.178	0.4585	1
IR0+2p	b6	1	778.374	778.373	0.9402	0.9233
IR0+2p	y4	2	395.14	395.14	0.1648	0.7188
IR0+2p	b5	1	649.331	649.33	0.6376	0.6445
IR0+2p	b4	1	486.267	486.267	0.4875	0.5652
IR0+2p	y5	2	452.654	452.654	0.1854	0.3816
IR0+2p	b3	1	373.183	373.183	0.1836	0.3096
IR0+2p	y5	1	904.301	904.3	0.5377	0.2542
IR0+2p	y7 -H2O	2	558.694	558.694	0.3745	0.2341
IR0+2p	y4	1	789.274	789.273	0.5685	0.2322
IR0+2p	b8	1	994.448	994.448	0.5165	0.211
IR0+2p	b11	2	818.808	818.808	0.8454	0.2051
IR0+2p	y10	2	763.287	763.286	0.7814	0.1884
IR0+2p	y6 -H2O	2	494.173	494.172	0.4109	0.1869
IR0+2p	y8	2	649.231	649.231	0.8539	0.1688
IR0+2p	y3	1	546.244	546.244	0.7057	0.1678
IR0+2p	y9	2	705.773	705.773	0.732	0.1374
IR0+2p	b7	1	879.421	879.421	0.819	0.1257
IR0+2p	a5	1	621.336	621.336	0.5368	0.0968
IR0+2p	y5 -H2O	1	886.29	886.29	0.555	0.0913
IR0+2p	a4	1	458.272	458.272	0.2748	0.0834
IR0+2p	a6	1	750.379	750.378	0.7866	0.0721
IR0+2p	y5 -H2O	2	443.649	443.648	0.1266	0.0684
IR0+2p	b7 -H2O	1	861.411	861.41	0.63	0.0571
IR0+2p	a5	2	311.171	311.171	0.1223	0.0566
IR0+2p	b2	1	258.156	258.156	0.3561	0.0543
IR0+2p	y2	1	303.214	303.214	0.1568	0.0501
IR0+2p	y8 -H2O	2	640.226	640.225	0.632	0.05
IR0+2p	y6 -H2O	1	987.338	987.337	0.4865	0.0491
IR0+2p	b8 -H2O	1	976.437	976.437	0.1567	0.0455
IR0+2p	b2 -NH3	1	241.13	241.13	-0.0666	0.0451
IR0+2p	b11 -H2O	2	809.803	809.802	0.896	0.0435
IR0+2p	a6	2	375.692	375.693	-0.3693	0.0391
IR0+2p	y7	2	567.699	567.699	0.3099	0.0377
IR0+2p	y10 -H2O	2	754.281	754.281	0.8349	0.0346
IR0+2p	y5 -NH3	2	444.141	444.14	0.9433	0.0341
IR0+2p	a7	2	426.217	426.216	0.2338	0.0261
IR0+2p	a7 -H2O	2	417.211	417.211	0.1723	0.0244
IR0+2p	y9 -H2O	2	696.768	696.767	0.7016	0.0227
IR0+2p	y10 -NH3	2	754.779	754.773	8.8354	0.0208
IR0+2p	b4 -H2O	1	468.257	468.257	-0.0034	0.0182
IR0+2p	b7	2	440.214	440.214	0.4564	0.0173
IR0+2p	M+3H	3	594.91	594.909	0.8054	0.0171
IR0+2p	b6 -H2O	1	760.363	760.362	1.2909	0.0171
IR0+2p	b6	2	389.69	389.69	0.5302	0.0164
IR0+2p	b7 -H2O	2	431.209	431.209	-0.0937	0.0157
IR0+2p	y3	2	273.625	273.625	0.3455	0.0157
IR0+2p	b3 -NH3	1	356.157	356.156	2.6739	0.0149
IR0+2p	b5 -H2O	1	631.32	631.32	0.8581	0.0147
IR0+2p	b8 -H2O	2	488.722	488.722	-0.2941	0.014
IR0+2p	a7	1	851.426	851.426	0.6797	0.014
IR0+2p	y11	3	561.227	561.227	0.4256	0.0126
IR0+2p	b9 -H2O	2	610.237	610.237	0.0163	0.0123
IR0+2p	b4 -NH3	1	469.241	469.24	0.5026	0.0117
IR0+2p	a11	2	804.811	804.81	0.886	0.0113
IR0+2p	y3 -NH3	1	529.217	529.217	-0.6578	0.0108
IR0+2p	y2 -NH3	1	286.188	286.187	0.3755	0.0107
IR0+3p	y4	2	395.14	395.14	-0.2986	0.467
IR0+3p	M+3H -NH3	3	615.895	615.889	9.0898	0.4196
IR0+3p	y6	2	503.177	503.178	-0.3299	0.3522
IR0+3p	b6	1	858.338	858.339	-0.9511	0.3248
IR0+3p	y5	2	452.654	452.654	-0.4889	0.2718
IR0+3p	b4	1	486.267	486.267	0.048	0.1205
IR0+3p	b11	2	858.79	858.791	-0.3441	0.1152
IR0+3p	y5	1	904.3	904.3	-0.2047	0.1142
IR0+3p	b5	1	729.296	729.297	-0.7182	0.1123
IR0+3p	y4	1	789.273	789.273	-0.1275	0.1044
IR0+3p	y10	2	803.268	803.269	-1.171	0.0977
IR0+3p	y6 -H2O	2	494.172	494.172	-1.3183	0.0887
IR0+3p	y8	2	689.213	689.214	-0.9829	0.0709
IR0+3p	y3	1	546.244	546.244	-0.0764	0.0702
IR0+3p	b3	1	373.183	373.183	0.1016	0.0689
IR0+3p	b7 -H2O	1	941.375	941.376	-1.3922	0.0651
IR0+3p	y9	2	745.755	745.756	-0.6318	0.0634
IR0+3p	b7	1	959.385	959.387	-2.4534	0.0493
IR0+3p	y5 -H2O	2	443.648	443.648	-1.1116	0.0454
IR0+3p	y7 -H2O	2	558.693	558.694	-1.3733	0.0425
IR0+3p	y10 -NH3	2	794.763	794.756	8.4538	0.0342
IR0+3p	b2	1	258.156	258.156	0.4746	0.0321
IR0+3p	y10 -H2O	2	794.263	794.264	-0.9118	0.0318
IR0+3p	a6	1	830.344	830.344	-0.9332	0.0318
IR0+3p	y9 -H2O	2	736.749	736.75	-1.7541	0.0295
IR0+3p	y5 -H2O	1	886.289	886.29	-1.0978	0.0218
IR0+3p	b11 -NH3	2	850.282	850.278	5.2149	0.0217
IR0+3p	b2 -NH3	1	241.129	241.13	-0.5095	0.0208
IR0+3p	b9 -H2O	2	650.22	650.22	0.3735	0.0193
IR0+3p	b6 -H2O	1	840.331	840.329	2.3037	0.0176
IR0+3p	y6 -H2O	1	987.335	987.337	-2.3572	0.014
IR1+0p	b6	1	794.368	794.368	0.5031	1
IR1+0p	y6	2	423.211	423.211	0.2372	0.9549
IR1+0p	b5	1	665.326	665.325	0.6736	0.7478
IR1+0p	y4	2	315.174	315.174	0.1805	0.7415
IR1+0p	y4	1	629.341	629.341	0.5899	0.7354
IR1+0p	y5	1	744.368	744.367	0.7132	0.7076
IR1+0p	b4	1	486.267	486.267	0.4245	0.585
IR1+0p	y3	1	466.277	466.277	0.2201	0.5736
IR1+0p	y6	1	845.415	845.415	0.3976	0.5082
IR1+0p	b11	2	746.839	746.839	0.3667	0.362
IR1+0p	y5	2	372.688	372.687	0.2031	0.1749
IR1+0p	b3	1	373.183	373.183	1.2467	0.1582
IR1+0p	y7 -H2O	2	478.727	478.727	0.2288	0.1244
IR1+0p	y10	2	691.317	691.317	0.1691	0.1192
IR1+0p	a6	2	383.69	383.69	0.1599	0.1088
IR1+0p	y9	2	633.804	633.804	-0.0377	0.1009
IR1+0p	b7	1	895.416	895.416	0.2971	0.0993
IR1+0p	y7	1	974.458	974.458	0.0447	0.0965
IR1+0p	y6 -H2O	2	414.206	414.206	0.0281	0.094
IR1+0p	y7	2	487.733	487.733	0.1562	0.0886
IR1+0p	b6	2	397.688	397.688	0.1022	0.0862
IR1+0p	a5	2	319.169	319.169	-0.0187	0.084
IR1+0p	a7	2	434.214	434.214	0.0579	0.079
IR1+0p	b8 -H2O	2	496.72	496.72	0.1135	0.0744
IR1+0p	y8	2	577.262	577.262	0.2356	0.0732
IR1+0p	b8 -H2O	1	992.432	992.432	0.0655	0.0704
IR1+0p	y2	1	303.214	303.214	0.1568	0.0678
IR1+0p	b7	2	448.212	448.211	0.2138	0.0629
IR1+0p	b7 -H2O	2	439.206	439.206	0.0858	0.0615
IR1+0p	y5 -H2O	1	726.357	726.357	0.4025	0.0608
IR1+0p	y6 -H2O	1	827.405	827.405	0.7819	0.0601
IR1+0p	y7 -H2O	1	956.447	956.447	0.0514	0.0581
IR1+0p	a7 -H2O	2	425.209	425.209	-0.365	0.0568
IR1+0p	b5	2	333.166	333.166	0.0115	0.0514
IR1+0p	a4	1	458.272	458.272	0.5413	0.0496
IR1+0p	a6	1	766.373	766.373	0.2571	0.0464
IR1+0p	a5	1	637.331	637.33	0.2896	0.0409
IR1+0p	b11 -H2O	2	737.834	737.833	0.5817	0.0386
IR1+0p	b8	2	505.725	505.725	-0.1354	0.0358
IR1+0p	b2	1	258.156	258.156	0.4746	0.0357
IR1+0p	b7 -H2O	1	877.405	877.405	0.5879	0.0347
IR1+0p	y10 -H2O	2	682.312	682.312	0.0412	0.0328
IR1+0p	b2 -NH3	1	241.13	241.13	-0.0032	0.0319
IR1+0p	y4 -NH3	2	306.661	306.661	0.2832	0.0311
IR1+0p	b11 -H2O	3	492.225	492.225	0.1383	0.0289
IR1+0p	y8 -H2O	2	568.257	568.256	0.5127	0.0232
IR1+0p	y9 -H2O	2	624.799	624.798	0.8943	0.0231
IR1+0p	b11	3	498.228	498.228	-0.255	0.0208
IR1+0p	b6 -H2O	2	388.682	388.682	0.1901	0.0206
IR1+0p	a6 -H2O	2	374.685	374.685	0.5786	0.0187
IR1+0p	y3 -NH3	1	449.251	449.251	0.1577	0.018
IR1+0p	b9	2	587.257	587.257	0.6837	0.0164
IR1+0p	y4 -NH3	1	612.314	612.314	0.1059	0.0163
IR1+0p	y5 -NH3	2	364.174	364.174	-0.1289	0.0158
IR1+0p	y5 -H2O	2	363.682	363.682	0.2157	0.0157
IR1+0p	b5 -H2O	2	324.161	324.161	0.0203	0.014
IR1+0p	b9 -H2O	2	578.252	578.251	0.6464	0.0133
IR1+0p	a11	2	732.841	732.841	-0.0976	0.0126
IR1+0p	y5 -NH3	1	727.341	727.341	-0.4466	0.0114
IR1+0p	a9	2	573.259	573.259	0.4173	0.0111
IR1+1p	y6	2	463.195	463.194	0.8516	1
IR1+1p	b6	1	794.369	794.368	1.3483	0.9799
IR1+1p	b5	1	665.326	665.325	1.224	0.9301
IR1+1p	b4	1	486.267	486.267	0.5502	0.6906
IR1+1p	y4	2	355.157	355.157	0.5585	0.6262
IR1+1p	y5	1	824.335	824.334	1.2833	0.5884
IR1+1p	M+3H	3	573.586	573.586	0.9745	0.5829
IR1+1p	y4	1	709.308	709.307	1.2664	0.4666
IR1+1p	y6	1	925.383	925.381	1.1967	0.4103
IR1+1p	b3	1	373.183	373.183	0.3471	0.3732
IR1+1p	y3	1	466.277	466.277	-0.3036	0.3707
IR1+1p	y5	2	412.671	412.671	0.2303	0.2434
IR1+1p	b11	2	786.823	786.822	1.8078	0.2334
IR1+1p	y7 -H2O	2	518.711	518.71	0.5427	0.2314
IR1+1p	y5 -H2O	1	806.324	806.323	1.1676	0.1424
IR1+1p	y6 -H2O	2	454.19	454.189	0.9419	0.1363
IR1+1p	y8	2	617.245	617.245	0.8944	0.1362
IR1+1p	a4	1	458.273	458.272	1.2073	0.1153
IR1+1p	a5	1	637.331	637.33	0.96	0.1127
IR1+1p	y10	2	731.301	731.3	1.2297	0.1021
IR1+1p	y9	2	673.787	673.787	0.6727	0.0909
IR1+1p	b11 -NH3	3	519.212	519.208	7.6163	0.0866
IR1+1p	b7	1	895.417	895.416	1.115	0.0862
IR1+1p	a6	2	383.69	383.69	0.1599	0.0821
IR1+1p	y2	1	303.214	303.214	0.3583	0.0814
IR1+1p	y6 -H2O	1	907.372	907.371	1.2266	0.0806
IR1+1p	a6	1	766.374	766.373	1.2925	0.0742
IR1+1p	a5	2	319.169	319.169	0.0772	0.0695
IR1+1p	y7	2	527.716	527.716	0.5858	0.0616
IR1+1p	a7	2	434.214	434.214	0.1281	0.0462
IR1+1p	b6	2	397.688	397.688	0.2556	0.0449
IR1+1p	b2	1	258.156	258.156	0.4746	0.0445
IR1+1p	b2 -NH3	1	241.13	241.13	0.2498	0.0422
IR1+1p	a7 -H2O	2	425.209	425.209	0.6399	0.0406
IR1+1p	b5	2	333.166	333.166	0.1946	0.0356
IR1+1p	b9	2	627.24	627.24	0.7196	0.0343
IR1+1p	b7	2	448.212	448.211	0.6223	0.0341
IR1+1p	y5 -H2O	2	403.665	403.665	0.1667	0.0321
IR1+1p	b7 -H2O	1	877.406	877.405	1.3531	0.032
IR1+1p	y8 -H2O	2	608.24	608.24	0.6614	0.0312
IR1+1p	y5 -NH3	2	404.158	404.157	0.4602	0.0303
IR1+1p	b11 -H2O	2	777.818	777.817	1.4006	0.0303
IR1+1p	b9 -H2O	2	618.236	618.234	1.8701	0.0268
IR1+1p	b7 -H2O	2	439.206	439.206	0.3636	0.0264
IR1+1p	b8 -H2O	1	992.433	992.432	1.1726	0.0254
IR1+1p	b3 -NH3	1	356.158	356.156	3.3593	0.0236
IR1+1p	y3 -NH3	1	449.251	449.251	0.9731	0.0196
IR1+1p	b6 -H2O	2	388.683	388.682	0.6614	0.0195
IR1+1p	b8 -H2O	2	496.72	496.72	0.1135	0.0176
IR1+1p	y10 -H2O	2	722.296	722.295	1.2066	0.017
IR1+1p	a11	2	772.826	772.824	1.5514	0.014
IR1+1p	a6 -H2O	2	374.685	374.685	-0.3174	0.0138
IR1+1p	b5 -H2O	1	647.316	647.315	1.6439	0.013
IR1+1p	a4	2	229.64	229.64	0.2454	0.0128
IR1+1p	b4 -NH3	1	469.24	469.24	-0.7332	0.0122
IR1+1p	a9	2	613.242	613.242	0.0734	0.0121
IR1+1p	b4 -H2O	1	468.256	468.257	-0.5247	0.012
IR1+1p	y2 -NH3	1	286.187	286.187	0.162	0.0116
IR1+1p	y9 -H2O	2	664.782	664.782	1.2828	0.0115
IR1+1p	b11 -H2O	3	518.88	518.88	0.3326	0.0107
IR1+1p	b6 -H2O	1	776.358	776.357	1.3868	0.0107
IR1+2p	y6	2	503.178	503.178	0.2766	1
IR1+2p	b6	1	794.368	794.368	0.4263	0.8736
IR1+2p	y4	2	395.14	395.14	0.0104	0.7269
IR1+2p	b5	1	665.326	665.325	0.4902	0.59
IR1+2p	y5	2	452.654	452.654	0.0506	0.388
IR1+2p	b4	1	486.267	486.267	0.3618	0.3797
IR1+2p	y5	1	904.3	904.3	0.2677	0.2578
IR1+2p	y7 -H2O	2	558.694	558.694	0.3745	0.2453
IR1+2p	y4	1	789.274	789.273	0.6459	0.2363
IR1+2p	b3	1	373.183	373.183	0.0199	0.2083
IR1+2p	y6 -H2O	2	494.173	494.172	0.349	0.2041
IR1+2p	y3	1	546.244	546.244	0.594	0.1727
IR1+2p	b7	1	895.416	895.416	0.3653	0.1439
IR1+2p	b11	2	826.805	826.805	0.1566	0.1396
IR1+2p	y8	2	657.228	657.228	0.3586	0.1387
IR1+2p	y9	2	713.77	713.77	0.2773	0.0948
IR1+2p	y10	2	771.283	771.284	-0.1147	0.0942
IR1+2p	y5 -H2O	1	886.29	886.29	0.4861	0.0872
IR1+2p	a5	1	637.331	637.33	0.2896	0.0753
IR1+2p	y5 -H2O	2	443.649	443.648	0.0578	0.0639
IR1+2p	a4	1	458.272	458.272	0.2083	0.0628
IR1+2p	a6	1	766.373	766.373	0.4962	0.0628
IR1+2p	b7 -H2O	1	877.405	877.405	0.5183	0.0624
IR1+2p	b8 -H2O	1	992.432	992.432	0.1885	0.0508
IR1+2p	y6 -H2O	1	987.338	987.337	0.3628	0.0493
IR1+2p	y7	2	567.699	567.699	0.0949	0.0486
IR1+2p	y8 -H2O	2	648.223	648.223	0.2268	0.0421
IR1+2p	y5 -NH3	2	444.141	444.14	0.531	0.0417
IR1+2p	y10 -H2O	2	762.279	762.278	0.5682	0.0389
IR1+2p	b2	1	258.156	258.156	0.238	0.0374
IR1+2p	a6	2	383.69	383.69	0.0804	0.035
IR1+2p	y9 -H2O	2	704.765	704.765	0.3281	0.0338
IR1+2p	a5	2	319.169	319.169	-0.0187	0.0291
IR1+2p	b11 -H2O	2	817.8	817.8	0.4975	0.0286
IR1+2p	b2 -NH3	1	241.13	241.13	0.2498	0.0273
IR1+2p	y2	1	303.214	303.214	0.1568	0.0248
IR1+2p	a7 -H2O	2	425.209	425.209	0.1373	0.0241
IR1+2p	a7	2	434.214	434.214	-0.0126	0.024
IR1+2p	y10 -NH3	2	762.778	762.77	9.7654	0.0227
IR1+2p	y3	2	273.625	273.625	0.2341	0.0227
IR1+2p	b6	2	397.687	397.688	-0.8956	0.0197
IR1+2p	b8 -H2O	2	496.72	496.72	0.4821	0.0184
IR1+2p	b7	2	448.212	448.211	0.1458	0.0181
IR1+2p	b5	2	333.166	333.166	-0.1719	0.0172
IR1+2p	b7 -H2O	2	439.206	439.206	0.2247	0.0165
IR1+2p	b9	2	627.24	627.24	0.4277	0.0136
IR1+2p	b5 -H2O	1	647.315	647.315	0.8895	0.0132
IR1+2p	b6 -H2O	1	776.358	776.357	0.7579	0.0129
IR1+2p	y11	3	566.559	566.558	0.3698	0.0115
IR1+2p	b3 -NH3	1	356.157	356.156	1.1316	0.0114
IR1+2p	b11	3	551.539	551.539	0.591	0.0113
IR1+2p	a7	1	867.42	867.421	-0.4193	0.0112
IR1+2p	b9 -H2O	2	618.235	618.234	0.3892	0.0111
IR1+2p	b6 -H2O	2	388.682	388.682	0.0331	0.011
IR1+3p	M+3H -NH3	3	621.227	621.221	9.4561	0.4413
IR1+3p	y6	2	503.178	503.178	-0.2087	0.2905
IR1+3p	y4	2	395.14	395.14	-0.2986	0.2813
IR1+3p	y5	2	452.654	452.654	-0.2865	0.1993
IR1+3p	b6	1	874.334	874.334	-0.7541	0.1476
IR1+3p	b4	1	486.267	486.267	-0.2029	0.0756
IR1+3p	b7 -H2O	1	957.371	957.371	-0.5037	0.0755
IR1+3p	b5	1	745.292	745.292	0.0812	0.064
IR1+3p	y10	2	811.266	811.267	-0.4232	0.0615
IR1+3p	y7 -H2O	2	558.693	558.694	-0.8272	0.0593
IR1+3p	y10 -H2O	2	802.26	802.261	-1.6037	0.0557
IR1+3p	y6 -H2O	2	494.173	494.172	0.4109	0.0546
IR1+3p	y10 -NH3	2	802.761	802.753	9.6459	0.0531
IR1+3p	y5	1	904.299	904.3	-1.2171	0.05
IR1+3p	y3	1	546.244	546.244	0.2588	0.0482
IR1+3p	b6 -H2O	1	856.323	856.324	-0.6921	0.0481
IR1+3p	b11	2	866.787	866.788	-1.4122	0.045
IR1+3p	y4	1	789.273	789.273	-0.8235	0.041
IR1+3p	b11 -H2O	2	857.782	857.783	-1.5305	0.0401
IR1+3p	y8	2	697.212	697.211	0.673	0.0401
IR1+3p	b3	1	373.183	373.183	-0.2253	0.0381
IR1+3p	y9	2	753.753	753.753	-0.7233	0.0371
IR1+3p	y8 -H2O	2	688.205	688.206	-0.8662	0.0352
IR1+3p	y5 -H2O	2	443.648	443.648	-0.8364	0.0318
IR1+3p	b2	1	258.156	258.156	0.7109	0.0312
IR1+3p	y9 -H2O	2	744.747	744.748	-1.0152	0.0287
IR1+3p	b7	1	975.382	975.382	-0.1872	0.0275
IR1+3p	y7	2	567.698	567.699	-1.0877	0.0249
IR1+3p	b9 -H2O	2	658.216	658.218	-2.1544	0.0154
IR1+3p	b7	2	488.194	488.195	-0.5757	0.015
IR1+3p	b2 -NH3	1	241.129	241.13	-1.3319	0.0147
IR1+3p	y5 -H2O	1	886.286	886.29	-3.577	0.0139
IR1+3p	y2	1	303.214	303.214	-0.145	0.0105
IR1+3p	b5 -H2O	1	727.28	727.281	-1.2518	0.0105
IR2+0p	b6	1	794.368	794.368	0.0421	1
IR2+0p	y6	2	431.209	431.209	-0.0814	0.9878
IR2+0p	y4	2	323.171	323.171	-0.0545	0.8487
IR2+0p	y4	1	645.336	645.336	0.2497	0.7126
IR2+0p	y5	1	760.362	760.362	-0.0598	0.6911
IR2+0p	b5	1	665.326	665.325	0.3067	0.6837
IR2+0p	y3	1	482.272	482.272	0.1569	0.5801
IR2+0p	b4	1	486.267	486.267	0.2364	0.5372
IR2+0p	y6	1	861.41	861.41	-0.3496	0.4723
IR2+0p	b11	2	754.836	754.836	-0.2211	0.334
IR2+0p	y5	2	380.685	380.685	0.0832	0.2108
IR2+0p	b3	1	373.183	373.183	0.1836	0.1791
IR2+0p	y9	2	641.801	641.801	0.0369	0.1179
IR2+0p	y7 -H2O	2	486.725	486.725	-0.0536	0.1136
IR2+0p	a6	2	383.69	383.69	-0.0786	0.1098
IR2+0p	y10	2	699.314	699.315	-0.3757	0.1036
IR2+0p	y7	2	495.73	495.73	-0.1198	0.099
IR2+0p	a5	2	319.169	319.169	0.0772	0.0879
IR2+0p	y7	1	990.452	990.453	-0.4146	0.0846
IR2+0p	b7	1	895.415	895.416	-0.18	0.0836
IR2+0p	y2	1	303.214	303.214	0.0562	0.0702
IR2+0p	b8 -H2O	1	992.431	992.432	-0.5494	0.067
IR2+0p	a7 -H2O	2	425.209	425.209	0.6399	0.0666
IR2+0p	b6	2	397.688	397.688	0.0255	0.0665
IR2+0p	y8	2	585.259	585.259	0.3135	0.0654
IR2+0p	y6 -H2O	2	422.203	422.203	-0.0042	0.0638
IR2+0p	a7	2	434.214	434.214	-0.5747	0.0614
IR2+0p	y5 -H2O	1	742.352	742.352	0.0286	0.061
IR2+0p	b7	2	448.212	448.211	0.1458	0.0606
IR2+0p	b8 -H2O	2	496.719	496.72	-0.1937	0.0595
IR2+0p	y6 -H2O	1	843.399	843.399	-0.4951	0.0575
IR2+0p	y7 -H2O	1	972.442	972.442	-0.2283	0.0507
IR2+0p	a6	1	766.373	766.373	0.0182	0.0468
IR2+0p	a4	1	458.272	458.272	-0.2578	0.0428
IR2+0p	b8	2	505.725	505.725	0.0457	0.0414
IR2+0p	b7 -H2O	2	439.206	439.206	-0.1228	0.0411
IR2+0p	b6 -H2O	2	388.682	388.682	-0.1238	0.0386
IR2+0p	b5	2	333.166	333.166	-0.355	0.0337
IR2+0p	y3 -NH3	1	465.245	465.246	-0.2335	0.0329
IR2+0p	b7 -H2O	1	877.404	877.405	-0.5252	0.0327
IR2+0p	y4 -NH3	2	314.658	314.658	0.5242	0.0326
IR2+0p	b2	1	258.156	258.156	0.3561	0.0296
IR2+0p	b2 -NH3	1	241.13	241.13	-0.0032	0.0275
IR2+0p	a5	1	637.331	637.33	0.1939	0.0262
IR2+0p	b11 -H2O	3	497.557	497.556	0.262	0.0261
IR2+0p	y9 -H2O	2	632.796	632.796	0.1865	0.0253
IR2+0p	a6 -H2O	2	374.685	374.685	0.1713	0.0244
IR2+0p	y10 -H2O	2	690.309	690.309	-0.0672	0.0234
IR2+0p	y4 -NH3	1	628.309	628.309	-0.1339	0.0224
IR2+0p	b11 -H2O	2	745.832	745.831	0.8848	0.022
IR2+0p	y8 -H2O	2	576.254	576.254	-0.2592	0.0194
IR2+0p	y5 -H2O	2	371.679	371.68	-0.3177	0.0166
IR2+0p	y5 -NH3	2	372.172	372.172	0.1656	0.0156
IR2+0p	b11	3	503.56	503.56	0.3561	0.0155
IR2+0p	y3	2	241.64	241.64	0.2553	0.0148
IR2+0p	a11	2	740.839	740.839	0.2147	0.0125
IR2+0p	y5 -NH3	1	743.336	743.336	-0.3911	0.0124
IR2+0p	y11 -NH3	3	512.905	512.904	1.9265	0.0124
IR2+0p	b4 -NH3	1	469.241	469.24	0.3724	0.0114
IR2+0p	y11	3	518.579	518.579	-0.9971	0.0114
IR2+0p	a5 -NH3	2	310.656	310.656	0.6666	0.0112
IR2+0p	b9	2	587.256	587.257	-1.3949	0.0112
IR2+0p	a6 -NH3	2	375.177	375.177	-0.4073	0.0111
IR2+0p	a9	2	573.259	573.259	0.3108	0.0107
IR2+1p	b6	1	794.369	794.368	1.1946	1
IR2+1p	y6	2	471.192	471.192	0.2904	0.9851
IR2+1p	b5	1	665.326	665.325	0.9488	0.9094
IR2+1p	y4	2	363.155	363.154	0.341	0.664
IR2+1p	b4	1	486.267	486.267	0.1736	0.6588
IR2+1p	y5	1	840.33	840.329	0.8637	0.5606
IR2+1p	y4	1	725.303	725.302	1.033	0.4473
IR2+1p	y6	1	941.377	941.376	0.8235	0.4099
IR2+1p	b3	1	373.183	373.183	0.1016	0.3887
IR2+1p	y3	1	482.272	482.272	0.4733	0.3642
IR2+1p	b11	2	794.82	794.819	0.6208	0.265
IR2+1p	y5	2	420.668	420.668	0.2664	0.255
IR2+1p	M+3H	3	578.918	578.917	0.4932	0.2479
IR2+1p	y7 -H2O	2	526.708	526.708	0.5088	0.225
IR2+1p	y5 -H2O	1	822.319	822.318	0.9635	0.1445
IR2+1p	y6 -H2O	2	462.187	462.187	0.5662	0.1362
IR2+1p	y8	2	625.243	625.242	0.4709	0.1249
IR2+1p	a5	1	637.331	637.33	0.7684	0.1194
IR2+1p	y10	2	739.298	739.298	0.7028	0.1167
IR2+1p	a4	1	458.272	458.272	0.6078	0.1088
IR2+1p	b7	1	895.416	895.416	0.8424	0.0974
IR2+1p	y9	2	681.785	681.784	0.4659	0.0904
IR2+1p	y6 -H2O	1	923.367	923.366	0.7795	0.0869
IR2+1p	a6	1	766.374	766.373	1.0536	0.085
IR2+1p	a6	2	383.69	383.69	0.0009	0.0743
IR2+1p	y7	2	535.713	535.713	0.5519	0.0736
IR2+1p	y2	1	303.214	303.214	0.2577	0.0735
IR2+1p	a5	2	319.169	319.169	-0.1142	0.0604
IR2+1p	b2	1	258.156	258.156	0.3561	0.0421
IR2+1p	a7 -H2O	2	425.209	425.209	0.1373	0.0409
IR2+1p	b2 -NH3	1	241.13	241.13	0.0603	0.0403
IR2+1p	b6	2	397.688	397.688	-0.1282	0.0392
IR2+1p	b7 -H2O	1	877.406	877.405	0.7269	0.0372
IR2+1p	a7	2	434.214	434.214	-0.0828	0.0363
IR2+1p	b8 -H2O	1	992.433	992.432	0.6191	0.0347
IR2+1p	b7	2	448.212	448.211	0.4182	0.0336
IR2+1p	b11 -H2O	2	785.815	785.814	1.2139	0.0315
IR2+1p	b5	2	333.166	333.166	0.0115	0.0312
IR2+1p	b9 -H2O	2	618.235	618.234	0.4879	0.0312
IR2+1p	y8 -H2O	2	616.237	616.237	0.6309	0.0298
IR2+1p	y9 -NH3	3	449.179	449.183	-9.5038	0.0295
IR2+1p	y5 -H2O	2	411.663	411.663	0.0566	0.0293
IR2+1p	b9	2	627.24	627.24	0.6224	0.0258
IR2+1p	b7 -H2O	2	439.206	439.206	-0.0533	0.0244
IR2+1p	y5 -NH3	2	412.155	412.155	0.3445	0.0232
IR2+1p	y3 -NH3	1	465.246	465.246	0.7505	0.0214
IR2+1p	y10 -H2O	2	730.293	730.293	1.0078	0.0185
IR2+1p	b6 -H2O	2	388.682	388.682	0.2688	0.0182
IR2+1p	b8 -H2O	2	496.719	496.72	-0.1937	0.0182
IR2+1p	b3 -NH3	1	356.156	356.156	0.1891	0.0166
IR2+1p	b5 -H2O	1	647.316	647.315	1.2668	0.0146
IR2+1p	a11	2	780.823	780.822	0.8929	0.0138
IR2+1p	a9	2	613.242	613.242	0.372	0.0137
IR2+1p	b4 -H2O	1	468.257	468.257	0.9092	0.0128
IR2+1p	a6 -H2O	2	374.685	374.685	-0.4802	0.0127
IR2+1p	y2 -NH3	1	286.187	286.187	0.0554	0.0125
IR2+1p	b4 -NH3	1	469.241	469.24	0.6326	0.0122
IR2+1p	b6 -H2O	1	776.358	776.357	1.0723	0.0117
IR2+1p	y3	2	241.64	241.64	0.1291	0.011
IR2+1p	b11 -H2O	3	524.212	524.212	0.6225	0.0109
IR2+2p	b6	1	794.368	794.368	-0.0347	0.5975
IR2+2p	y6	2	511.175	511.175	-0.1114	0.4276
IR2+2p	b5	1	665.325	665.325	0.1231	0.3782
IR2+2p	y6 -H2O	2	502.17	502.17	0.0745	0.373
IR2+2p	y4	2	403.138	403.138	-0.0222	0.3418
IR2+2p	b4	1	486.267	486.267	0.1109	0.2529
IR2+2p	y5	2	460.651	460.651	0.0214	0.1625
IR2+2p	y7 -H2O	2	566.691	566.691	-0.1922	0.1354
IR2+2p	y5 -H2O	2	451.646	451.646	0.0956	0.1241
IR2+2p	y5	1	920.295	920.295	-0.0969	0.112
IR2+2p	b7	1	895.415	895.416	-0.2482	0.1079
IR2+2p	b3	1	373.183	373.183	-0.0618	0.1036
IR2+2p	b11	2	834.802	834.803	-0.3723	0.1003
IR2+2p	y4	1	805.268	805.268	-0.3089	0.0984
IR2+2p	y5 -H2O	1	902.284	902.284	-0.4985	0.0902
IR2+2p	y8 -H2O	2	656.22	656.22	-0.2609	0.0848
IR2+2p	y3	1	562.239	562.239	0.0965	0.0718
IR2+2p	M+3H -NH3	3	599.903	599.897	9.8236	0.0659
IR2+2p	y10 -H2O	2	770.275	770.276	-0.1677	0.0527
IR2+2p	y8	2	665.225	665.225	-0.3992	0.0506
IR2+2p	b11 -H2O	2	825.797	825.797	-0.1883	0.0485
IR2+2p	y10	2	779.28	779.281	-0.5218	0.0465
IR2+2p	y9	2	721.768	721.768	0.0026	0.0445
IR2+2p	y9 -H2O	2	712.762	712.762	0.0492	0.0369
IR2+2p	b7 -H2O	1	877.405	877.405	-0.3165	0.0353
IR2+2p	b8 -H2O	1	992.431	992.432	-0.6725	0.0313
IR2+2p	a6	1	766.373	766.373	-0.3799	0.0305
IR2+2p	b6	2	397.688	397.688	-0.2049	0.0302
IR2+2p	a5	1	637.33	637.33	-0.1893	0.0281
IR2+2p	a6	2	383.69	383.69	-0.1581	0.0263
IR2+2p	a4	1	458.272	458.272	0.0752	0.026
IR2+2p	b2	1	258.156	258.156	0.3561	0.0232
IR2+2p	b7	2	448.211	448.211	-0.2627	0.0226
IR2+2p	b8 -H2O	2	496.719	496.72	-0.3165	0.02
IR2+2p	y7	2	575.696	575.696	-0.4592	0.0194
IR2+2p	a7 -H2O	2	425.209	425.209	0.4962	0.0182
IR2+2p	a5	2	319.169	319.169	-0.3053	0.0176
IR2+2p	b7 -H2O	2	439.206	439.206	-0.1922	0.0164
IR2+2p	y2	1	303.214	303.214	0.0562	0.016
IR2+2p	a7	2	434.214	434.214	-0.2935	0.0158
IR2+2p	b2 -NH3	1	241.13	241.13	0.3133	0.0158
IR2+2p	y3	2	281.623	281.623	0.0728	0.015
IR2+2p	b9	2	627.24	627.24	-0.0587	0.0117
IR2+2p	b5	2	333.166	333.166	-0.1719	0.0105
IR2+2p	b6 -H2O	2	388.683	388.682	0.5827	0.0103
IR2+3p	y4	2	403.138	403.138	0.809	0.1717
IR2+3p	y6	2	511.175	511.175	0.874	0.1648
IR2+3p	b6	1	874.336	874.334	2.3334	0.0988
IR2+3p	y5	2	460.651	460.651	0.3468	0.0925
IR2+3p	y6 -H2O	2	502.17	502.17	0.8232	0.0778
IR2+3p	y5 -H2O	2	451.646	451.646	0.2756	0.0636
IR2+3p	b5	1	745.293	745.292	1.1931	0.0453
IR2+3p	b4	1	486.268	486.267	1.3952	0.0371
IR2+3p	b7 -H2O	1	957.371	957.371	-0.4993	0.0305
IR2+3p	b11 -H2O	2	865.779	865.78	-1.1401	0.0296
IR2+3p	b3	1	373.183	373.183	1.4366	0.0198
IR2+3p	y10 -H2O	2	810.26	810.259	1.5599	0.0117
IR2+3p	y8 -H2O	2	696.205	696.203	1.8427	0.0115
IR2+3p	b6 -H2O	1	856.322	856.324	-1.6188	0.0105
IR2+3p	b11	2	874.787	874.786	1.7256	0.0102
IR3+0p	b7 -H2O	2	439.206	439.206	-0.1228	1
IR3+0p	b6	1	794.368	794.368	-0.1115	0.9096
IR3+0p	y4	2	331.169	331.169	-0.0018	0.7836
IR3+0p	b5	1	665.325	665.325	0.1231	0.623
IR3+0p	y4	1	661.33	661.33	0.0184	0.6159
IR3+0p	b6 -H2O	1	776.357	776.357	-0.0283	0.6037
IR3+0p	b4	1	486.267	486.267	-0.0147	0.4793
IR3+0p	y3	1	482.272	482.272	0.0936	0.4751
IR3+0p	b7 -H2O	1	877.405	877.405	-0.4555	0.4674
IR3+0p	b11	2	762.833	762.834	-0.2364	0.3542
IR3+0p	b6 -H2O	2	388.682	388.682	-0.2023	0.2083
IR3+0p	b3	1	373.183	373.183	-0.1435	0.1679
IR3+0p	y10	2	707.312	707.312	-0.5631	0.1311
IR3+0p	y7 -H2O	2	494.722	494.722	-0.4501	0.1133
IR3+0p	y6 -H2O	2	430.201	430.201	-0.1064	0.108
IR3+0p	y9	2	649.798	649.799	-0.0783	0.1059
IR3+0p	a6	2	383.69	383.69	0.0009	0.0912
IR3+0p	b7	1	895.415	895.416	-0.18	0.0898
IR3+0p	y7	2	503.727	503.727	-0.0234	0.0817
IR3+0p	a5	2	319.169	319.169	-0.0187	0.0721
IR3+0p	b8 -H2O	1	992.432	992.432	-0.4264	0.0692
IR3+0p	y8	2	593.256	593.256	-0.5364	0.0661
IR3+0p	y2	1	303.214	303.214	-0.0444	0.0638
IR3+0p	b6	2	397.688	397.688	-0.1282	0.061
IR3+0p	a7 -H2O	2	425.209	425.209	-0.2216	0.0597
IR3+0p	a7	2	434.214	434.214	-0.0126	0.0555
IR3+0p	y5 -H2O	1	758.347	758.347	0.073	0.0547
IR3+0p	b8 -H2O	2	496.719	496.72	-0.2551	0.054
IR3+0p	y6 -H2O	1	859.394	859.394	0.0509	0.0538
IR3+0p	y7 -H2O	1	988.436	988.437	-1.1163	0.0513
IR3+0p	b7	2	448.211	448.211	-0.3308	0.0503
IR3+0p	a4	1	458.272	458.272	-0.5242	0.0436
IR3+0p	a6	1	766.373	766.373	-0.141	0.0416
IR3+0p	b5	2	333.166	333.166	-0.2634	0.0411
IR3+0p	a5	1	637.33	637.33	-0.0934	0.0363
IR3+0p	b11 -H2O	2	753.828	753.828	-1.0048	0.0359
IR3+0p	b8	2	505.725	505.725	-0.6181	0.0337
IR3+0p	y10 -H2O	2	698.307	698.307	0.0018	0.0336
IR3+0p	b2	1	258.156	258.156	0.3561	0.0315
IR3+0p	y9 -H2O	2	640.793	640.793	-0.4083	0.0302
IR3+0p	b2 -NH3	1	241.13	241.13	-0.0666	0.0268
IR3+0p	y3 -NH3	1	465.245	465.246	-0.2991	0.0252
IR3+0p	y4 -NH3	2	322.656	322.656	0.28	0.0251
IR3+0p	y5 -NH3	2	380.169	380.169	-0.6762	0.0206
IR3+0p	y8 -H2O	2	584.251	584.251	-1.01	0.0177
IR3+0p	y5 -H2O	2	379.677	379.677	-0.4269	0.0163
IR3+0p	y4 -NH3	1	644.303	644.304	-0.646	0.0163
IR3+0p	a6 -H2O	2	374.685	374.685	-0.8875	0.016
IR3+0p	b11 -H2O	3	502.888	502.888	-0.7701	0.0159
IR3+0p	b9 -H2O	2	586.248	586.249	-0.5305	0.015
IR3+0p	b9	2	595.254	595.254	0.0367	0.0129
IR3+0p	y5 -NH3	1	759.331	759.331	0.5462	0.0123
IR3+0p	y3	2	241.64	241.64	-0.3762	0.012
IR3+0p	a11	2	748.836	748.836	-0.3761	0.0108
IR3+0p	a4	2	229.64	229.64	-0.0869	0.0101
IR3+1p	M+3H	3	584.252	584.249	5.4535	1
IR3+1p	b6	1	794.369	794.368	1.3483	0.2483
IR3+1p	y6	2	479.19	479.189	0.8952	0.2451
IR3+1p	b5	1	665.326	665.325	1.1323	0.228
IR3+1p	y4	2	371.152	371.152	0.7918	0.1959
IR3+1p	b4	1	486.267	486.267	-0.2656	0.1616
IR3+1p	y3	1	482.272	482.272	0.2201	0.1038
IR3+1p	y5	1	856.324	856.324	1.0309	0.0978
IR3+1p	b3	1	373.183	373.183	-0.6342	0.0874
IR3+1p	b11	2	802.818	802.817	1.0545	0.0813
IR3+1p	y4	1	741.298	741.297	1.3049	0.08
IR3+1p	y5	2	428.666	428.666	0.2312	0.0766
IR3+1p	y6	1	957.372	957.371	0.7825	0.064
IR3+1p	y7 -H2O	2	534.706	534.705	0.8192	0.049
IR3+1p	y6 -H2O	2	470.184	470.184	0.7885	0.0453
IR3+1p	y5 -H2O	1	838.314	838.313	0.9141	0.042
IR3+1p	y8	2	633.24	633.24	0.7335	0.0407
IR3+1p	y9	2	689.782	689.782	0.9726	0.0292
IR3+1p	y10	2	747.296	747.295	1.5762	0.0279
IR3+1p	b7	1	895.416	895.416	0.8424	0.0262
IR3+1p	y2	1	303.214	303.214	0.1568	0.0243
IR3+1p	a4	1	458.272	458.272	0.6078	0.0242
IR3+1p	a6	2	383.69	383.69	-0.1581	0.0234
IR3+1p	y6 -H2O	1	939.362	939.361	0.9984	0.0224
IR3+1p	a5	1	637.331	637.33	1.0557	0.0213
IR3+1p	a5	2	319.169	319.169	-0.1142	0.017
IR3+1p	b11 -H2O	2	793.813	793.812	1.7234	0.0153
IR3+1p	a6	1	766.374	766.373	1.3721	0.0151
IR3+1p	b6	2	397.688	397.688	-0.0515	0.0149
IR3+1p	b9	2	635.238	635.237	0.7862	0.0139
IR3+1p	a7	2	434.214	434.214	-0.0126	0.0135
IR3+1p	a7 -H2O	2	425.209	425.209	0.6399	0.0134
IR3+1p	b7 -H2O	2	439.206	439.206	0.0858	0.0128
IR3+1p	b2	1	258.156	258.156	0.3561	0.0124
IR3+1p	b7 -H2O	1	877.406	877.405	1.0748	0.0119
IR3+1p	b7	2	448.212	448.211	0.6223	0.0116
IR3+1p	b9 -H2O	2	626.232	626.232	1.0456	0.0114
IR3+1p	b2 -NH3	1	241.13	241.13	0.1233	0.0108
IR3+2p	b6	1	794.368	794.368	0.5031	1
IR3+2p	b5	1	665.326	665.325	0.4902	0.7421
IR3+2p	b4	1	486.267	486.267	0.2364	0.5823
IR3+2p	y6	2	519.173	519.173	0.0416	0.557
IR3+2p	y6 -H2O	2	510.167	510.167	0.1673	0.4801
IR3+2p	y4	2	411.135	411.135	0.0209	0.4752
IR3+2p	b3	1	373.183	373.183	-0.1435	0.2647
IR3+2p	y5	2	468.649	468.649	0.0582	0.2321
IR3+2p	b11	2	842.8	842.8	0.1951	0.2155
IR3+2p	y5 -H2O	2	459.643	459.643	-0.0008	0.1927
IR3+2p	b7	1	895.416	895.416	0.3653	0.1742
IR3+2p	y7 -H2O	2	574.689	574.688	0.425	0.1651
IR3+2p	y5 -H2O	1	918.28	918.279	0.3459	0.1537
IR3+2p	y3	1	562.239	562.239	0.6393	0.152
IR3+2p	y5	1	936.29	936.29	0.3333	0.116
IR3+2p	y8 -H2O	2	664.218	664.218	0.4577	0.115
IR3+2p	b11 -H2O	2	833.795	833.795	0.3835	0.1095
IR3+2p	y8	2	673.223	673.223	-0.0511	0.1081
IR3+2p	y4	1	821.264	821.263	0.6315	0.1009
IR3+2p	y10	2	787.279	787.278	0.3972	0.0762
IR3+2p	a5	1	637.331	637.33	0.3853	0.0741
IR3+2p	a4	1	458.272	458.272	0.2748	0.0735
IR3+2p	y9	2	729.765	729.765	0.3191	0.0723
IR3+2p	y2	1	303.214	303.214	-0.0444	0.0719
IR3+2p	y11 -H2O	2	856.324	856.324	0.3832	0.0712
IR3+2p	b7 -H2O	1	877.405	877.405	0.4487	0.065
IR3+2p	y10 -H2O	2	778.273	778.273	0.2094	0.0622
IR3+2p	a6	1	766.374	766.373	0.7351	0.0614
IR3+2p	b8 -H2O	1	992.432	992.432	0.1271	0.06
IR3+2p	a6	2	383.69	383.69	-0.1581	0.0533
IR3+2p	b2	1	258.156	258.156	0.0017	0.0508
IR3+2p	y9 -H2O	2	720.76	720.76	0.2847	0.047
IR3+2p	b6	2	397.688	397.688	-0.1282	0.0402
IR3+2p	a5	2	319.169	319.169	-0.2098	0.0387
IR3+2p	b7	2	448.211	448.211	0.0097	0.0379
IR3+2p	b7 -H2O	2	439.206	439.206	-0.0533	0.0334
IR3+2p	b2 -NH3	1	241.13	241.13	-0.0032	0.0332
IR3+2p	a7	2	434.214	434.214	-0.2233	0.0324
IR3+2p	y3	2	281.623	281.623	-0.0355	0.0324
IR3+2p	b8 -H2O	2	496.72	496.72	0.1749	0.028
IR3+2p	a7 -H2O	2	425.209	425.209	0.1373	0.0257
IR3+2p	b9 -H2O	2	626.232	626.232	0.3634	0.0245
IR3+2p	b9	2	635.237	635.237	-0.0785	0.024
IR3+2p	y7	2	583.694	583.694	-0.1614	0.0229
IR3+2p	b5	2	333.166	333.166	-0.08	0.0224
IR3+2p	b6 -H2O	2	388.682	388.682	-0.1238	0.022
IR3+2p	b6 -H2O	1	776.358	776.357	0.3648	0.0176
IR3+2p	b5 -H2O	1	647.315	647.315	0.1352	0.0169
IR3+2p	b4 -H2O	1	468.257	468.257	-0.0034	0.0123
IR3+2p	b8	2	505.725	505.725	-0.0148	0.0108
IR3+2p	b4 -NH3	1	469.241	469.24	0.1774	0.0102
IR3+2p	a6 -H2O	2	374.685	374.685	-0.5618	0.01
IR3+2p	y10	3	525.183	525.188	-9.7998	0.01
IR3+3p	M+3H -NH3	3	631.89	631.884	8.8183	0.1644
IR3+3p	y4	2	411.135	411.135	-0.2019	0.1217
IR3+3p	b6	1	874.334	874.334	-0.6843	0.1034
IR3+3p	y6	2	519.172	519.173	-0.5463	0.094
IR3+3p	y6 -H2O	2	510.167	510.167	-0.371	0.0848
IR3+3p	b4	1	486.267	486.267	-0.3913	0.077
IR3+3p	y5	2	468.648	468.649	-0.8533	0.0561
IR3+3p	y8 -H2O	2	704.2	704.201	-0.5369	0.0457
IR3+3p	b5	1	745.291	745.292	-0.3283	0.0439
IR3+3p	y7 -H2O	2	574.688	574.688	-0.5308	0.0427
IR3+3p	y10 -H2O	2	818.256	818.256	-0.3362	0.0418
IR3+3p	y5 -H2O	2	459.643	459.643	-0.1337	0.041
IR3+3p	b7 -H2O	1	957.371	957.371	-0.6949	0.036
IR3+3p	y3	1	562.238	562.239	-0.2292	0.0346
IR3+3p	b11 -H2O	2	873.778	873.778	-0.4146	0.0306
IR3+3p	b3	1	373.183	373.183	-0.389	0.0303
IR3+3p	b11	2	882.782	882.783	-1.5544	0.0298
IR3+3p	y10	2	827.262	827.261	0.1437	0.0291
IR3+3p	b6 -H2O	1	856.324	856.324	0.0919	0.0235
IR3+3p	b7	1	975.381	975.382	-1.1884	0.0224
IR3+3p	y10 -NH3	2	818.755	818.748	7.562	0.0198
IR3+3p	y5 -H2O	1	918.279	918.279	-0.5846	0.0191
IR3+3p	y8	2	713.206	713.206	-0.7479	0.0186
IR3+3p	b2	1	258.156	258.156	0.9472	0.0175
IR3+3p	y9 -H2O	2	760.741	760.743	-2.0711	0.0171
IR3+3p	b5 -H2O	1	727.28	727.281	-0.9161	0.0168
IR3+3p	y4	1	821.263	821.263	-0.6319	0.0143
IR3+3p	b2 -NH3	1	241.13	241.13	0.2498	0.0111
IR3+3p	y5	1	936.29	936.29	-0.0578	0.0109
IR3+3p	y2	1	303.214	303.214	1.5661	0.0106
IR3+3p	b8	2	545.709	545.708	1.2529	0.0105
IR3+3p	y3	2	281.623	281.623	-1.011	0.0102
