# Supplementary material for: Enzymatic Phosphorylation of Oxidized Tyrosine Residues
Source: J Proteome Res. 2023 May 5;22(6):1959–68. doi: 10.1021/acs.jproteome.3c00061 (PMC10243104; doi:10.1021/acs.jproteome.3c00061)
Supplement: Supplementary file 3 — pr3c00061_si_003.xlsx [file pr3c00061_si_003.xlsx]

## Sheet: DP-base
immonium ion (232.037)	immonium ion (216.042)	Base peptide sequence	Modification	Cluster index	Cluster mass	Cluster mass SD	Cluster size total	Cluster size forward	Cluster size reverse	Base peptide raw file	Matches in Raw files	Type	Localization probability	Max Probability	Posterior error probability	Aminoacid localizations	Feature Ids	Found by	Amount found by regular search	Amount found by base peptide aggregation	Amount found by match unidentified features	AllPeptides Ids	Score	Mass difference	Time difference	Peptide Length Difference	Protein IDs	Modification intensities	Modification scan numbers	match in reanalysis	USI
X	X	REEPEALYAAVNK		27937	95.96	0.002103	484	484	0	130	130	Multi	REEPEALY(0.988)A(0.011)AVNK	0.987979	0.008727	Y;A;L	22505	Regular search	4	0		22505	105.533	95.9605	-8.872	0	sp|Q9NZM3|ITSN2_HUMAN	9813962	21630		mzspec:PXD000612:20120414_EXQ5_KiSh_SA_LabelFree_HeLa_pY_control_rep4:scan:21630:REEPEALY[Oxidation][Phospho]AAVNK/2
	X	REEPEALYAAVNK		27937	95.96	0.002103	484	484	0	127	127	Multi	REEPEALY(0.988)A(0.011)AVNK	0.987979	0.008727	Y;A;L	47457	Regular search	4	0		47457	105.533	95.9615	-8.686	0	sp|Q9NZM3|ITSN2_HUMAN	37429560	27609		mzspec:PXD000612:20120413_EXQ5_KiSh_SA_LabelFree_HeLa_pY_pervandate_rep2:scan:27609:REEPEALY[Oxidation][Phospho]AAVNK/2
		REEPEALYAAVNK		27937	95.96	0.002103	484	484	0	132	132	Multi	REEPEALY(0.988)A(0.011)AVNK	0.987979	0.008727	Y;A;L	18595	Regular search	4	0		18595	105.533	95.9615	-16.96	0	sp|Q9NZM3|ITSN2_HUMAN	3.45949e+06	22187	X	mzspec:PXD000612:20120414_EXQ5_KiSh_SA_LabelFree_HeLa_pY_control_rep6:scan:22187:REEPEALY[Oxidation][Phospho]AAVNK/2
		REEPEALYAAVNK		27937	95.96	0.002103	484	484	0	132	132	Multi	REEPEALY(0.988)A(0.011)AVNK	0.987979	0.008727	Y;A;L	18596	Regular search	4	0		18596	105.533	95.9609	-10.06	0	sp|Q9NZM3|ITSN2_HUMAN	6.94734e+06	24268	X	mzspec:PXD000612:20120414_EXQ5_KiSh_SA_LabelFree_HeLa_pY_control_rep6:scan:24268:REEPEALY[Oxidation][Phospho]AAVNK/2
	X	VIYDFIEK		27937	95.96	0.002103	484	484	0	126	126	Multi	VIY(0.997)DFIEK	0.99656	0.0008457	Y;D	39084	Regular search	4	0		39084	137.059	95.9613	-16.22	0	sp|O00401|WASL_HUMAN	18233868	37043	X	mzspec:PXD000612:20120323_EXQ5_KiSh_SA_LabelFree_HeLa_pY_pervandate_rep1:scan:37043:VIY[Oxidation][Phospho]DFIEK/2
		VIYDFIEK		27937	95.96	0.002103	484	484	0	126	126	Multi	VIY(0.997)DFIEK	0.99656	0.0008457	Y;D	39014	Regular search	4	0		39014	137.059	95.9614	-11.74	0	sp|O00401|WASL_HUMAN	7.05117e+06	38596	X	mzspec:PXD000612:20120323_EXQ5_KiSh_SA_LabelFree_HeLa_pY_pervandate_rep1:scan:38596:VIY[Oxidation][Phospho]DFIEK/2
		VIYDFIEK		27937	95.96	0.002103	484	484	0	133	133	Multi	VIY(0.997)DFIEK	0.99656	0.0008457	Y;D	15190	Regular search	4	0		15190	137.059	95.9616	-28.35	0	sp|O00401|WASL_HUMAN	9938040	34725		mzspec:PXD000612:20120415_EXQ5_KiSh_SA_LabelFree_HeLa_pY_EGF5_rep1:scan:34725:VIY[Oxidation][Phospho]DFIEK/2
		VIYDFIEK		27937	95.96	0.002103	484	484	0	126	126	Multi	VIY(0.997)DFIEK	0.99656	0.0008457	Y;D	39011	Regular search	4	0		39011	137.059	95.9615	-8.364	0	sp|O00401|WASL_HUMAN	5846488	39484	X	mzspec:PXD000612:20120323_EXQ5_KiSh_SA_LabelFree_HeLa_pY_pervandate_rep1:scan:39484:VIY[Oxidation][Phospho]DFIEK/2
	X	GSHQISLDNPDYQQDFFPK		27936	95.95	0.002313	45	45	0	134	134	Multi	GSHQISLDNPDY(0.985)QQDFFPK	0.984614	1.8728e-14	Y	33301	Regular search	1	0		33301	211.533	95.9541	-1.669	0	sp|P00533|EGFR_HUMAN	32944998	51028	X	mzspec:PXD000612:20120415_EXQ5_KiSh_SA_LabelFree_HeLa_pY_EGF5_rep2:scan:51028:GSHQISLDNPDY[Oxidation][Phospho]QQDFFPK/2
	X	LCDFGSASHVADNDITPYLVSR		27937	95.96	0.002103	484	484	0	138	138	Multi	LCDFGSASHVADNDITP(0.025)Y(0.948)L(0.025)VSR	0.947786	0.0005576	Y	42312	Regular search	1	0		42312	141.984	95.9596	-9.322	0	sp|Q13523|PRP4B_HUMAN	168098128	55267	X	mzspec:PXD000612:20120415_EXQ5_KiSh_SA_LabelFree_HeLa_pY_Noco_rep2:scan:55267:LCDFGSASHVADNDITPY[Oxidation][Phospho]LVSR/2
	X	EENPYARFENN		27937	95.96	0.002103	484	484	0	128	128	Multi	EENPY(0.98)ARFENN	0.980019	0.0042085	Y	46542	Regular search	1	0		46542	115.49	95.9612	-39.06	0	sp|P53801|PTTG_HUMAN	18916630	14534	X	mzspec:PXD000612:20120413_EXQ5_KiSh_SA_LabelFree_HeLa_pY_pervandate_rep3:scan:14534:EENPY[Oxidation][Phospho]ARFENN/2
	X	IGEGTYGVVYK		27937	95.96	0.002103	484	484	0	136	136	Multi	IGEGTY(0.963)G(0.034)VVYK	0.962734	0.00073807	Y;G;V;nterm;I;E;T	27167	Regular search	11	0		27167	138.48	95.9598	-37.66	0	sp|P06493|CDK1_HUMAN;sp|P24941|CDK2_HUMAN;sp|Q00526|CDK3_HUMAN	2745367	27742	X	mzspec:PXD000612:20120415_EXQ5_KiSh_SA_LabelFree_HeLa_pY_EGF5_rep4:scan:27742:IGEGTY[Oxidation][Phospho]GVVYK/2
		IGEGTYGVVYK		27937	95.96	0.002103	484	484	0	7	7	Multi	IGEGTY(0.963)G(0.034)VVYK	0.962734	0.00073807	Y;G;V;nterm;I;E;T	94404	Regular search	11	0		94404	138.48	95.9606	-21.1	0	sp|P06493|CDK1_HUMAN;sp|P24941|CDK2_HUMAN;sp|Q00526|CDK3_HUMAN	96024376	36863	X	mzspec:PXD000612:20111225_EXQ5_KiSh_SA_LabelFree_HeLa_Phospho_Control_rep4_FT2:scan:36863:IGEGTY[Oxidation][Phospho]GVVYK/2
		IGEGTYGVVYK		27937	95.96	0.002103	484	484	0	25	25	Multi	IGEGTY(0.963)G(0.034)VVYK	0.962734	0.00073807	Y;G;V;nterm;I;E;T	73361	Regular search	11	0		73361	138.48	95.9595	-22.24	0	sp|P06493|CDK1_HUMAN;sp|P24941|CDK2_HUMAN;sp|Q00526|CDK3_HUMAN	108574608	32241		mzspec:PXD000612:20120126_EXQ5_KiSh_SA_LabelFree_HeLa_Phospho_Control_rep1_FT2:scan:32241:IGEGTY[Oxidation][Phospho]GVVYK/2
		IGEGTYGVVYK		27937	95.96	0.002103	484	484	0	33	33	Multi	IGEGTY(0.963)G(0.034)VVYK	0.962734	0.00073807	Y;G;V;nterm;I;E;T	62966	Regular search	11	0		62966	138.48	95.9671	-23.83	0	sp|P06493|CDK1_HUMAN;sp|P24941|CDK2_HUMAN;sp|Q00526|CDK3_HUMAN	49974744	35110		mzspec:PXD000612:20120127_EXQ5_KiSh_SA_LabelFree_HeLa_Phospho_Control_rep2_FT1:scan:35110:IGEGTY[Oxidation][Phospho]GVVYK/2
		IGEGTYGVVYK		27937	95.96	0.002103	484	484	0	43	43	Multi	IGEGTY(0.963)G(0.034)VVYK	0.962734	0.00073807	Y;G;V;nterm;I;E;T	58189	Regular search	11	0		58189	138.48	95.9613	-22.76	0	sp|P06493|CDK1_HUMAN;sp|P24941|CDK2_HUMAN;sp|Q00526|CDK3_HUMAN	44597848	34923	X	mzspec:PXD000612:20120128_EXQ5_KiSh_SA_LabelFree_HeLa_Phospho_Control_rep3_FT2:scan:34923:IGEGTY[Oxidation][Phospho]GVVYK/2
		IGEGTYGVVYK		27937	95.96	0.002103	484	484	0	135	135	Multi	IGEGTY(0.963)G(0.034)VVYK	0.962734	0.00073807	Y;G;V;nterm;I;E;T	30994	Regular search	11	0		30994	138.48	95.9618	-35.88	0	sp|P06493|CDK1_HUMAN;sp|P24941|CDK2_HUMAN;sp|Q00526|CDK3_HUMAN	10549701	22790		mzspec:PXD000612:20120415_EXQ5_KiSh_SA_LabelFree_HeLa_pY_EGF5_rep3:scan:22790:IGEGTY[Oxidation][Phospho]GVVYK/2
		IGEGTYGVVYK		27937	95.96	0.002103	484	484	0	135	135	Multi	IGEGTY(0.963)G(0.034)VVYK	0.962734	0.00073807	Y;G;V;nterm;I;E;T	40473	Regular search	11	0		40473	138.48	95.962	-37.75	0	sp|P06493|CDK1_HUMAN;sp|P24941|CDK2_HUMAN;sp|Q00526|CDK3_HUMAN	7.11227e+06	21982		mzspec:PXD000612:20120415_EXQ5_KiSh_SA_LabelFree_HeLa_pY_EGF5_rep3:scan:21982:IGEGTY[Oxidation][Phospho]GVVYK/2
		IGEGTYGVVYK		27937	95.96	0.002103	484	484	0	138	138	Multi	IGEGTY(0.963)G(0.034)VVYK	0.962734	0.00073807	Y;G;V;nterm;I;E;T	36112	Regular search	11	0		36112	138.48	95.9611	-17.72	0	sp|P06493|CDK1_HUMAN;sp|P24941|CDK2_HUMAN;sp|Q00526|CDK3_HUMAN	61183764	24077		mzspec:PXD000612:20120415_EXQ5_KiSh_SA_LabelFree_HeLa_pY_Noco_rep2:scan:24077:IGEGTY[Oxidation][Phospho]GVVYK/2
		IGEGTYGVVYK		27937	95.96	0.002103	484	484	0	139	139	Multi	IGEGTY(0.963)G(0.034)VVYK	0.962734	0.00073807	Y;G;V;nterm;I;E;T	41938	Regular search	11	0		41938	138.48	95.9609	-17.81	0	sp|P06493|CDK1_HUMAN;sp|P24941|CDK2_HUMAN;sp|Q00526|CDK3_HUMAN	62631044	25359		mzspec:PXD000612:20120415_EXQ5_KiSh_SA_LabelFree_HeLa_pY_Noco_rep3:scan:25359:IGEGTY[Oxidation][Phospho]GVVYK/2
		IGEGTYGVVYK		27937	95.96	0.002103	484	484	0	139	139	Multi	IGEGTY(0.963)G(0.034)VVYK	0.962734	0.00073807	Y;G;V;nterm;I;E;T	41979	Regular search	11	0		41979	138.48	95.9617	-16.46	0	sp|P06493|CDK1_HUMAN;sp|P24941|CDK2_HUMAN;sp|Q00526|CDK3_HUMAN	35504928	25759		mzspec:PXD000612:20120415_EXQ5_KiSh_SA_LabelFree_HeLa_pY_Noco_rep3:scan:25759:IGEGTY[Oxidation][Phospho]GVVYK/2
		IGEGTYGVVYK		27937	95.96	0.002103	484	484	0	139	139	Multi	IGEGTY(0.963)G(0.034)VVYK	0.962734	0.00073807	Y;G;V;nterm;I;E;T	42052	Regular search	11	0		42052	138.48	95.9607	-17.03	0	sp|P06493|CDK1_HUMAN;sp|P24941|CDK2_HUMAN;sp|Q00526|CDK3_HUMAN	10660177	25469		mzspec:PXD000612:20120415_EXQ5_KiSh_SA_LabelFree_HeLa_pY_Noco_rep3:scan:25469:IGEGTY[Oxidation][Phospho]GVVYK/2
	X	IYESIEEAK		27937	95.96	0.002103	484	484	0	127	127	Multi	I(0.017)Y(0.965)E(0.017)SIEEAK	0.965208	0.021207	Y	31044	Regular search	1	0		31044	86.1561	95.9619	-3.931	0	sp|O75116|ROCK2_HUMAN	21218862	19868	X	mzspec:PXD000612:20120413_EXQ5_KiSh_SA_LabelFree_HeLa_pY_pervandate_rep2:scan:19868:IY[Oxidation][Phospho]ESIEEAK/2
	X	SESVVYADIRK		27937	95.96	0.002103	484	484	0	136	136	Multi	SESVVY(0.981)ADIRK	0.981446	0.012495	Y	13401	Regular search	7	0		13401	97.6861	95.961	-7.564	0	sp|O95297|MPZL1_HUMAN	8683387	16403	X	mzspec:PXD000612:20120415_EXQ5_KiSh_SA_LabelFree_HeLa_pY_EGF5_rep4:scan:16403:SESVVY[Oxidation][Phospho]ADIRK/2
	X	SESVVYADIRK		27937	95.96	0.002103	484	484	0	128	128	Multi	SESVVY(0.981)ADIRK	0.981446	0.012495	Y	10291	Regular search	7	0		10291	97.6861	95.9619	-6.612	0	sp|O95297|MPZL1_HUMAN	10566226	19150	X*	mzspec:PXD000612:20120413_EXQ5_KiSh_SA_LabelFree_HeLa_pY_pervandate_rep3:scan:19150:SESVVY[Oxidation][Phospho]ADIRK/2
	X	SESVVYADIRK		27937	95.96	0.002103	484	484	0	128	128	Multi	SESVVY(0.981)ADIRK	0.981446	0.012495	Y	10336	Regular search	7	0		10336	97.6861	95.9602	-1.102	0	sp|O95297|MPZL1_HUMAN	5.90071e+06	21362	X*	mzspec:PXD000612:20120413_EXQ5_KiSh_SA_LabelFree_HeLa_pY_pervandate_rep3:scan:21362:SESVVY[Oxidation][Phospho]ADIRK/2
	X	SESVVYADIRK		27937	95.96	0.002103	484	484	0	134	134	Multi	SESVVY(0.981)ADIRK	0.981446	0.012495	Y	10336	Regular search	7	0		10336	97.6861	95.9606	-8.234	0	sp|O95297|MPZL1_HUMAN	11850853	16096	X*	mzspec:PXD000612:20120415_EXQ5_KiSh_SA_LabelFree_HeLa_pY_EGF5_rep2:scan:16096:SESVVY[Oxidation][Phospho]ADIRK/2
		SESVVYADIRK		27937	95.96	0.002103	484	484	0	132	132	Multi	SESVVY(0.981)ADIRK	0.981446	0.012495	Y	12248	Regular search	7	0		12248	97.6861	95.9603	-7.136	0	sp|O95297|MPZL1_HUMAN	12645859	17358	X*	mzspec:PXD000612:20120414_EXQ5_KiSh_SA_LabelFree_HeLa_pY_control_rep6:scan:17358:SESVVY[Oxidation][Phospho]ADIRK/2
		SESVVYADIRK		27937	95.96	0.002103	484	484	0	132	132	Multi	SESVVY(0.981)ADIRK	0.981446	0.012495	Y	12249	Regular search	7	0		12249	97.6861	95.9593	-1.627	0	sp|O95297|MPZL1_HUMAN	12240074	19000	X*	mzspec:PXD000612:20120414_EXQ5_KiSh_SA_LabelFree_HeLa_pY_control_rep6:scan:19000:SESVVY[Oxidation][Phospho]ADIRK/2
		SESVVYADIRK		27937	95.96	0.002103	484	484	0	135	135	Multi	SESVVY(0.981)ADIRK	0.981446	0.012495	Y	10042	Regular search	7	0		10042	97.6861	95.962	-2.261	0	sp|O95297|MPZL1_HUMAN	5.6202e+06	18481	X	mzspec:PXD000612:20120415_EXQ5_KiSh_SA_LabelFree_HeLa_pY_EGF5_rep3:scan:18481:SESVVY[Oxidation][Phospho]ADIRK/2
		LTIYSEADLRK		27937	95.96	0.002103	484	484	0	126	126	Multi	LTIY(0.98)SEADLRK	0.979959	0.022396	Y	27896	Regular search	1	0		27896	84.9485	95.9614	-14.56	0	sp|Q15154|PCM1_HUMAN	2.9249e+06	25176	X	mzspec:PXD000612:20120323_EXQ5_KiSh_SA_LabelFree_HeLa_pY_pervandate_rep1:scan:25176:LTIY[Oxidation][Phospho]SEADLRK/2
																														X* PEP decreased to < 0.01 in reanalysis

## Sheet: DP-reanalysis
immonium ion (232)	immonium ion (216)	Base peptide sequence	Modification	Cluster index	Cluster mass	Cluster mass SD	Cluster size total	Cluster size forward	Cluster size reverse	Base peptide raw file	Matches in Raw files (all same as in base peptd)	Type	Localization probability	Max Probability	Posterior error probability	Aminoacid localizations	Feature Ids	Found by	Amount found by regular search	Amount found by base peptide aggregation	Amount found by match unidentified features	AllPeptides Ids (same as feature id)	Score	Mass difference	Time difference	Peptide Length Difference	Protein IDs	Modification intensities	Modification scan numbers		USI
X	X	REEPEALYAAVNK		60421	95.96	0.0006633	260	260	0	126	126	Multi	REEPEALY(0.99)A(0.01)AVNK	0.989543	0.00020814	Y	29696	Regular search	1	0		29696	156.531	95.9633	-12.16	0	sp|Q9NZM3|ITSN2_HUMAN	17483980	24850		mzspec:PXD000612:20120323_EXQ5_KiSh_SA_LabelFree_HeLa_pY_pervandate_rep1:scan:24850:REEPEALY[Oxidation][Phospho]AAVNK/2
X	X	REEPEALYAAVNK		60422	95.96	0.0007714	191	191	0	127	127	Multi	REEPEALY(0.99)AAVNK	0.990248	7.0986e-05	Y;L	21722	Regular search	4	0		21722	161.849	95.9646	-8.69	0	sp|Q9NZM3|ITSN2_HUMAN	29971160	27806		mzspec:PXD000612:20120413_EXQ5_KiSh_SA_LabelFree_HeLa_pY_pervandate_rep2:scan:27806:REEPEALY[Oxidation][Phospho]AAVNK/2
		REEPEALYAAVNK		60422	95.96	0.0007714	191	191	0	127	127	Multi	REEPEALY(0.99)AAVNK	0.990248	7.0986e-05	Y;L	47437	Regular search	4	0		47437	161.849	95.9644	-14.8	0	sp|Q9NZM3|ITSN2_HUMAN	29667920	25291		mzspec:PXD000612:20120413_EXQ5_KiSh_SA_LabelFree_HeLa_pY_pervandate_rep2:scan:25291:REEPEALY[Oxidation][Phospho]AAVNK/2
		REEPEALYAAVNK		60422	95.96	0.0007714	191	191	0	132	132	Multi	REEPEALY(0.99)AAVNK	0.990248	7.0986e-05	Y;L	18595	Regular search	4	0		18595	161.849	95.9645	-16.96	0	sp|Q9NZM3|ITSN2_HUMAN	3.45949e+06	22187		mzspec:PXD000612:20120414_EXQ5_KiSh_SA_LabelFree_HeLa_pY_control_rep6:scan:22187:REEPEALY[Oxidation][Phospho]AAVNK/2
		REEPEALYAAVNK		60422	95.96	0.0007714	191	191	0	132	132	Multi	REEPEALY(0.99)AAVNK	0.990248	7.0986e-05	Y;L	18596	Regular search	4	0		18596	161.849	95.9641	-10.06	0	sp|Q9NZM3|ITSN2_HUMAN	6.94734e+06	24268		mzspec:PXD000612:20120414_EXQ5_KiSh_SA_LabelFree_HeLa_pY_control_rep6:scan:24268:REEPEALY[Oxidation][Phospho]AAVNK/2
X	X	HPDIYAVPIK		60421	95.96	0.0006633	260	260	0	129	129	Multi	HPDIY(0.992)AVPIK	0.991653	0.0017386	Y;A	6825	Regular search	3	0		6825	129.541	95.9632	-1.298	0	sp|Q9UDY2|ZO2_HUMAN	11005351	33653		mzspec:PXD000612:20120413_EXQ5_KiSh_SA_LabelFree_HeLa_pY_pervandate_rep4:scan:33653:HPDIY[Oxidation][Phospho]AVPIK/2
X	X	HPDIYAVPIK		60422	95.96	0.0007714	191	191	0	129	129	Multi	HPDIY(0.987)A(0.013)VPIK	0.986507	0.0049821	Y	6826	Regular search	1	0		6826	112.015	95.9639	-3.783	0	sp|Q9UDY2|ZO2_HUMAN	10907197	32632		mzspec:PXD000612:20120413_EXQ5_KiSh_SA_LabelFree_HeLa_pY_pervandate_rep4:scan:32632:HPDIY[Oxidation][Phospho]AVPIK/2
	X	HPDIYAVPIK		60421	95.96	0.0006633	260	260	0	128	128	Multi	HPDIY(0.992)AVPIK	0.991653	0.0017386	Y;A	21146	Regular search	3	0		21146	129.541	95.9624	-3.843	0	sp|Q9UDY2|ZO2_HUMAN	334072608	34755		mzspec:PXD000612:20120413_EXQ5_KiSh_SA_LabelFree_HeLa_pY_pervandate_rep3:scan:34755:HPDIY[Oxidation][Phospho]AVPIK/2
	X	HPDIYAVPIK		60421	95.96	0.0006633	260	260	0	128	128	Multi	HPDIY(0.992)AVPIK	0.991653	0.0017386	Y;A	21167	Regular search	3	0		21167	129.541	95.9613	-1.333	0	sp|Q9UDY2|ZO2_HUMAN	231466320	35285		mzspec:PXD000612:20120413_EXQ5_KiSh_SA_LabelFree_HeLa_pY_pervandate_rep3:scan:35285:HPDIY[Oxidation][Phospho]AVPIK/2
X	X	IGEGTYGVVYK		60422	95.96	0.0007714	191	191	0	133	133	Multi	IGEGTY(0.985)GVVYK	0.985261	7.1771e-05	Y;G;V	22361	Regular search	5	0		22361	161.517	95.9644	-18.22	0	sp|P06493|CDK1_HUMAN;sp|P24941|CDK2_HUMAN;sp|Q00526|CDK3_HUMAN	400542496	22556		mzspec:PXD000612:20120415_EXQ5_KiSh_SA_LabelFree_HeLa_pY_EGF5_rep1:scan:22556:IGEGTY[Oxidation][Phospho]GVVYK/2
	X	IGEGTYGVVYK		60422	95.96	0.0007714	191	191	0	140	140	Multi	IGEGTY(0.985)GVVYK	0.985261	7.1771e-05	Y;G;V	39828	Regular search	5	0		39828	161.517	95.9641	-17.5	0	sp|P06493|CDK1_HUMAN;sp|P24941|CDK2_HUMAN;sp|Q00526|CDK3_HUMAN	80364336	26595		mzspec:PXD000612:20120415_EXQ5_KiSh_SA_LabelFree_HeLa_pY_Noco_rep4:scan:26595:IGEGTY[Oxidation][Phospho]GVVYK/2
		IGEGTYGVVYK		60422	95.96	0.0007714	191	191	0	33	33	Multi	IGEGTY(0.985)GVVYK	0.985261	7.1771e-05	Y;G;V	62966	Regular search	5	0		62966	161.517	95.9656	-23.83	0	sp|P06493|CDK1_HUMAN;sp|P24941|CDK2_HUMAN;sp|Q00526|CDK3_HUMAN	49974744	35110		mzspec:PXD000612:20120127_EXQ5_KiSh_SA_LabelFree_HeLa_Phospho_Control_rep2_FT1:scan:35110:IGEGTY[Oxidation][Phospho]GVVYK/2
		IGEGTYGVVYK		60422	95.96	0.0007714	191	191	0	51	51	Multi	IGEGTY(0.985)GVVYK	0.985261	7.1771e-05	Y;G;V	66254	Regular search	5	0		66254	161.517	95.9642	-24.22	0	sp|P06493|CDK1_HUMAN;sp|P24941|CDK2_HUMAN;sp|Q00526|CDK3_HUMAN	39452288	32525		mzspec:PXD000612:20120206_EXQ5_KiSh_SA_LabelFree_HeLa_Phospho_Control_rep6_FT1:scan:32525:IGEGTY[Oxidation][Phospho]GVVYK/2
		IGEGTYGVVYK		60422	95.96	0.0007714	191	191	0	139	139	Multi	IGEGTY(0.985)GVVYK	0.985261	7.1771e-05	Y;G;V	41979	Regular search	5	0		41979	161.517	95.9641	-16.46	0	sp|P06493|CDK1_HUMAN;sp|P24941|CDK2_HUMAN;sp|Q00526|CDK3_HUMAN	35504928	25759		mzspec:PXD000612:20120415_EXQ5_KiSh_SA_LabelFree_HeLa_pY_Noco_rep3:scan:25759:IGEGTY[Oxidation][Phospho]GVVYK/2
		IGEGTYGVVYK		60421	95.96	0.0006633	260	260	0	138	138	Multi	IGEGT(0.015)Y(0.955)G(0.015)V(0.015)VYK	0.95526	0.0022174	Y;G;T;V	36112	Regular search	3	0		36112	122.764	95.9634	-17.72	0	sp|P06493|CDK1_HUMAN;sp|P24941|CDK2_HUMAN;sp|Q00526|CDK3_HUMAN	61183764	24077		mzspec:PXD000612:20120415_EXQ5_KiSh_SA_LabelFree_HeLa_pY_Noco_rep2:scan:24077:IGEGTY[Oxidation][Phospho]GVVYK/2
		IGEGTYGVVYK		60421	95.96	0.0006633	260	260	0	139	139	Multi	IGEGT(0.015)Y(0.955)G(0.015)V(0.015)VYK	0.95526	0.0022174	Y;G;T;V	41938	Regular search	3	0		41938	122.764	95.9634	-17.81	0	sp|P06493|CDK1_HUMAN;sp|P24941|CDK2_HUMAN;sp|Q00526|CDK3_HUMAN	62631044	25359		mzspec:PXD000612:20120415_EXQ5_KiSh_SA_LabelFree_HeLa_pY_Noco_rep3:scan:25359:IGEGTY[Oxidation][Phospho]GVVYK/2
		IGEGTYGVVYK		60421	95.96	0.0006633	260	260	0	139	139	Multi	IGEGT(0.015)Y(0.955)G(0.015)V(0.015)VYK	0.95526	0.0022174	Y;G;T;V	42052	Regular search	3	0		42052	122.764	95.9631	-17.03	0	sp|P06493|CDK1_HUMAN;sp|P24941|CDK2_HUMAN;sp|Q00526|CDK3_HUMAN	10660177	25469		mzspec:PXD000612:20120415_EXQ5_KiSh_SA_LabelFree_HeLa_pY_Noco_rep3:scan:25469:IGEGTY[Oxidation][Phospho]GVVYK/2
		IGEGTYGVVYK		60419	95.96	0.0007087	77	77	0	7	7	Multi	IGEGTY(0.93)G(0.033)V(0.033)VYK	0.930279	0.0041672	Y	94404	Regular search	1	0		94404	117.169	95.9587	-21.1	0	sp|P06493|CDK1_HUMAN;sp|P24941|CDK2_HUMAN;sp|Q00526|CDK3_HUMAN	96024376	36863		mzspec:PXD000612:20111225_EXQ5_KiSh_SA_LabelFree_HeLa_Phospho_Control_rep4_FT2:scan:36863:IGEGTY[Oxidation][Phospho]GVVYK/2
		IGEGTYGVVYK		60420	95.96	0.0005905	108	108	0	43	43	Multi	IGEGT(0.031)Y(0.903)G(0.031)V(0.031)VYK	0.902848	0.0064181	Y;nterm;I;G;E	58189	Regular search	2	0		58189	110.536	95.9604	-22.76	0	sp|P06493|CDK1_HUMAN;sp|P24941|CDK2_HUMAN;sp|Q00526|CDK3_HUMAN	44597848	34923		mzspec:PXD000612:20120128_EXQ5_KiSh_SA_LabelFree_HeLa_Phospho_Control_rep3_FT2:scan:34923:IGEGTY[Oxidation][Phospho]GVVYK/2
		IGEGTYGVVYK		60420	95.96	0.0005905	108	108	0	136	136	Multi	IGEGT(0.031)Y(0.903)G(0.031)V(0.031)VYK	0.902848	0.0064181	Y;nterm;I;G;E	27167	Regular search	2	0		27167	110.536	95.9607	-37.66	0	sp|P06493|CDK1_HUMAN;sp|P24941|CDK2_HUMAN;sp|Q00526|CDK3_HUMAN	2745367	27742		mzspec:PXD000612:20120415_EXQ5_KiSh_SA_LabelFree_HeLa_pY_EGF5_rep4:scan:27742:IGEGTY[Oxidation][Phospho]GVVYK/2
X		SLYPSSEIQLNNK		60422	95.96	0.0007714	191	191	0	136	136	Multi	SLY(0.988)P(0.011)SSEIQLNNK	0.987984	0.0076641	Y	38114	Regular search	1	0		38114	105.533	95.9639	-7.629	0	sp|O75886|STAM2_HUMAN	4233899	33972		mzspec:PXD000612:20120415_EXQ5_KiSh_SA_LabelFree_HeLa_pY_EGF5_rep4:scan:33972:SLY[Oxidation][Phospho]PSSEIQLNNK/2
X		NVYATTVGTPYK		60421	95.96	0.0006633	260	260	0	127	127	Multi	NVY(0.971)A(0.018)T(0.01)TVGTPYK	0.971487	0.0026196	Y;A	35731	Regular search	2	0		35731	118.112	95.963	2.314	0	sp|Q13439|GOGA4_HUMAN	12239638	30425		mzspec:PXD000612:20120413_EXQ5_KiSh_SA_LabelFree_HeLa_pY_pervandate_rep2:scan:30425:NVY[Oxidation][Phospho]ATTVGTPYK/2
	X	EENPYARFENN		60420	95.96	0.0005905	108	108	0	128	128	Multi	EENPY(0.992)ARFENN	0.991656	0.00077945	Y	46598	Regular search	1	0		46598	139.794	95.9602	-37.77	0	sp|P53801|PTTG_HUMAN	21084676	14987		mzspec:PXD000612:20120413_EXQ5_KiSh_SA_LabelFree_HeLa_pY_pervandate_rep3:scan:14987:EENPY[Oxidation][Phospho]ARFENN/2
	X	EENPYARFENN		60421	95.96	0.0006633	260	260	0	128	128	Multi	EENPY(0.98)ARFENN	0.980019	0.0028464	Y	46542	Regular search	1	0		46542	115.49	95.9613	-39.06	0	sp|P53801|PTTG_HUMAN	18916630	14534		mzspec:PXD000612:20120413_EXQ5_KiSh_SA_LabelFree_HeLa_pY_pervandate_rep3:scan:14534:EENPY[Oxidation][Phospho]ARFENN/2
	X	LGLAPQIQDLYGK		60421	95.96	0.0006633	260	260	0	128	128	Multi	LGLAPQIQDL(0.011)Y(0.977)G(0.011)K	0.976915	0.0011772	Y;D;L;G;cterm;K	44359	Regular search	3	0		44359	138.968	95.9626	-17.61	0	sp|P46940|IQGA1_HUMAN	12326054	59438		mzspec:PXD000612:20120413_EXQ5_KiSh_SA_LabelFree_HeLa_pY_pervandate_rep3:scan:59438:LGLAPQIQDLY[Oxidation][Phospho]GK/2
	X	LGLAPQIQDLYGK		60421	95.96	0.0006633	260	260	0	128	128	Multi	LGLAPQIQDL(0.011)Y(0.977)G(0.011)K	0.976915	0.0011772	Y;D;L;G;cterm;K	44363	Regular search	3	0		44363	138.968	95.9614	-18.35	0	sp|P46940|IQGA1_HUMAN	20884684	59036		mzspec:PXD000612:20120413_EXQ5_KiSh_SA_LabelFree_HeLa_pY_pervandate_rep3:scan:59036:LGLAPQIQDLY[Oxidation][Phospho]GK/2
	X	LGLAPQIQDLYGK		60421	95.96	0.0006633	260	260	0	128	128	Multi	LGLAPQIQDL(0.011)Y(0.977)G(0.011)K	0.976915	0.0011772	Y;D;L;G;cterm;K	44469	Regular search	3	0		44469	138.968	95.9626	-16.36	0	sp|P46940|IQGA1_HUMAN	3.44822e+06	59829		mzspec:PXD000612:20120413_EXQ5_KiSh_SA_LabelFree_HeLa_pY_pervandate_rep3:scan:59829:LGLAPQIQDLY[Oxidation][Phospho]GK/2
	X	LGLAPQIQDLYGK		60422	95.96	0.0007714	191	191	0	129	129	Multi	LGLAPQIQDL(0.021)Y(0.936)G(0.021)K(0.021)	0.935895	0.0032977	Y	32961	Regular search	1	0		32961	118.181	95.9636	-17.41	0	sp|P46940|IQGA1_HUMAN	7434473	57128		mzspec:PXD000612:20120413_EXQ5_KiSh_SA_LabelFree_HeLa_pY_pervandate_rep4:scan:57128:LGLAPQIQDLY[Oxidation][Phospho]GK/2
	X	VGEEEHVYSFPNK		60422	95.96	0.0007714	191	191	0	127	127	Multi	VGEEEHVY(0.994)SFPNK	0.994081	6.0693e-05	Y	20103	Regular search	1	0		20103	195.712	95.9651	-18.14	0	sp|P49023|PAXI_HUMAN	40141412	20120		mzspec:PXD000612:20120413_EXQ5_KiSh_SA_LabelFree_HeLa_pY_pervandate_rep2:scan:20120:VGEEEHVY[Oxidation][Phospho]SFPNK/2
	X	VGEEEHVYSFPNK		60421	95.96	0.0006633	260	260	0	127	127	Multi	VGEEEHVY(0.995)SFPNK	0.995263	0.00010668	Y;S	20136	Regular search	3	0		20136	197.974	95.9629	-14.22	0	sp|P49023|PAXI_HUMAN	86576704	21615		mzspec:PXD000612:20120413_EXQ5_KiSh_SA_LabelFree_HeLa_pY_pervandate_rep2:scan:21615:VGEEEHVY[Oxidation][Phospho]SFPNK/2
	X	VGEEEHVYSFPNK		60421	95.96	0.0006633	260	260	0	128	128	Multi	VGEEEHVY(0.995)SFPNK	0.995263	0.00010668	Y;S	14697	Regular search	3	0		14697	197.974	95.9633	-21.57	0	sp|P49023|PAXI_HUMAN	52839624	19067		mzspec:PXD000612:20120413_EXQ5_KiSh_SA_LabelFree_HeLa_pY_pervandate_rep3:scan:19067:VGEEEHVY[Oxidation][Phospho]SFPNK/2
	X	VGEEEHVYSFPNK		60421	95.96	0.0006633	260	260	0	128	128	Multi	VGEEEHVY(0.995)SFPNK	0.995263	0.00010668	Y;S	14728	Regular search	3	0		14728	197.974	95.9622	-16.88	0	sp|P49023|PAXI_HUMAN	95560856	20746		mzspec:PXD000612:20120413_EXQ5_KiSh_SA_LabelFree_HeLa_pY_pervandate_rep3:scan:20746:VGEEEHVY[Oxidation][Phospho]SFPNK/2
	X	GSHQISLDNPDYQQDFFPK		60421	95.96	0.0006633	260	260	0	134	134	Multi	GSHQISLDNPDY(0.992)QQDFFPK	0.992296	4.4964e-16	Y;P;D;Q;F	33295	Regular search	4	0		33295	231.48	95.9617	-3.285	0	sp|P00533|EGFR_HUMAN	29330886	50221		mzspec:PXD000612:20120415_EXQ5_KiSh_SA_LabelFree_HeLa_pY_EGF5_rep2:scan:50221:GSHQISLDNPDY[Oxidation][Phospho]QQDFFPK/2
	X	GSHQISLDNPDYQQDFFPK		60421	95.96	0.0006633	260	260	0	134	134	Multi	GSHQISLDNPDY(0.992)QQDFFPK	0.992296	4.4964e-16	Y;P;D;Q;F	33299	Regular search	4	0		33299	231.48	95.9622	-6.313	0	sp|P00533|EGFR_HUMAN	58416744	48986		mzspec:PXD000612:20120415_EXQ5_KiSh_SA_LabelFree_HeLa_pY_EGF5_rep2:scan:48986:GSHQISLDNPDY[Oxidation][Phospho]QQDFFPK/2
	X	GSHQISLDNPDYQQDFFPK		60421	95.96	0.0006633	260	260	0	134	134	Multi	GSHQISLDNPDY(0.992)QQDFFPK	0.992296	4.4964e-16	Y;P;D;Q;F	33461	Regular search	4	0		33461	231.48	95.9617	-29.69	0	sp|P00533|EGFR_HUMAN	6083688	41083		mzspec:PXD000612:20120415_EXQ5_KiSh_SA_LabelFree_HeLa_pY_EGF5_rep2:scan:41083:GSHQISLDNPDY[Oxidation][Phospho]QQDFFPK/2
	X	GSHQISLDNPDYQQDFFPK		60422	95.96	0.0007714	191	191	0	136	136	Multi	GSHQISLDNPDY(0.997)QQDFFPK	0.997057	5.3705e-15	P;D;Y	39041	Regular search	2	0		39041	234.185	95.9649	-5.385	0	sp|P00533|EGFR_HUMAN	102327920	49876		mzspec:PXD000612:20120415_EXQ5_KiSh_SA_LabelFree_HeLa_pY_EGF5_rep4:scan:49876:GSHQISLDNPDY[Oxidation][Phospho]QQDFFPK/2
	X	GSHQISLDNPDYQQDFFPK		60418	95.95	0.0008047	25	25	0	134	134	Multi	GSHQISLDNPDY(0.985)QQDFFPK	0.984614	1.9874e-14	Y	33301	Regular search	1	0		33301	211.533	95.9544	-1.669	0	sp|P00533|EGFR_HUMAN	32944998	51028		mzspec:PXD000612:20120415_EXQ5_KiSh_SA_LabelFree_HeLa_pY_EGF5_rep2:scan:51028:GSHQISLDNPDY[Oxidation][Phospho]QQDFFPK/2
		GSHQISLDNPDYQQDFFPK		60421	95.96	0.0006633	260	260	0	135	135	Multi	GSHQISLDNPDY(0.992)QQDFFPK	0.992296	4.4964e-16	Y;P;D;Q;F	31893	Regular search	4	0		31893	231.48	95.9618	-9.811	0	sp|P00533|EGFR_HUMAN	6683857	49525		mzspec:PXD000612:20120415_EXQ5_KiSh_SA_LabelFree_HeLa_pY_EGF5_rep3:scan:49525:GSHQISLDNPDY[Oxidation][Phospho]QQDFFPK/2
		GSHQISLDNPDYQQDFFPK		60422	95.96	0.0007714	191	191	0	135	135	Multi	GSHQISLDNPDY(0.997)QQDFFPK	0.997057	5.3705e-15	P;D;Y	31864	Regular search	2	0		31864	234.185	95.9655	-30.34	0	sp|P00533|EGFR_HUMAN	6.03503e+06	42134		mzspec:PXD000612:20120415_EXQ5_KiSh_SA_LabelFree_HeLa_pY_EGF5_rep3:scan:42134:GSHQISLDNPDY[Oxidation][Phospho]QQDFFPK/2
	X	VIYDFIEK		60422	95.96	0.0007714	191	191	0	126	126	Multi	VIY(0.997)DFIEK	0.99656	0.0011254	Y;D	39084	Regular search	3	0		39084	137.059	95.9637	-16.22	0	sp|O00401|WASL_HUMAN	18233868	37043		mzspec:PXD000612:20120323_EXQ5_KiSh_SA_LabelFree_HeLa_pY_pervandate_rep1:scan:37043:VIY[Oxidation][Phospho]DFIEK/2
	X	VIYDFIEK		60421	95.96	0.0006633	260	260	0	126	126	Multi	VIY(0.997)DFIEK	0.99656	0.0013205	Y	38599	Regular search	2	0		38599	137.059	95.9632	-17.32	0	sp|O00401|WASL_HUMAN	12151811	36669		mzspec:PXD000612:20120323_EXQ5_KiSh_SA_LabelFree_HeLa_pY_pervandate_rep1:scan:36669:VIY[Oxidation][Phospho]DFIEK/2
		VIYDFIEK		60422	95.96	0.0007714	191	191	0	126	126	Multi	VIY(0.997)DFIEK	0.99656	0.0011254	Y;D	38803	Regular search	3	0		38803	137.059	95.9639	-29.72	0	sp|O00401|WASL_HUMAN	15038856	33252		mzspec:PXD000612:20120323_EXQ5_KiSh_SA_LabelFree_HeLa_pY_pervandate_rep1:scan:33252:VIY[Oxidation][Phospho]DFIEK/2
		VIYDFIEK		60422	95.96	0.0007714	191	191	0	126	126	Multi	VIY(0.997)DFIEK	0.99656	0.0011254	Y;D	39011	Regular search	3	0		39011	137.059	95.9636	-8.364	0	sp|O00401|WASL_HUMAN	5846488	39484		mzspec:PXD000612:20120323_EXQ5_KiSh_SA_LabelFree_HeLa_pY_pervandate_rep1:scan:39484:VIY[Oxidation][Phospho]DFIEK/2
		VIYDFIEK		60421	95.96	0.0006633	260	260	0	126	126	Multi	VIY(0.997)DFIEK	0.99656	0.0013205	Y	39014	Regular search	2	0		39014	137.059	95.9635	-11.74	0	sp|O00401|WASL_HUMAN	7.05117e+06	38596		mzspec:PXD000612:20120323_EXQ5_KiSh_SA_LabelFree_HeLa_pY_pervandate_rep1:scan:38596:VIY[Oxidation][Phospho]DFIEK/2
	X	IYESIEEAK		60421	95.96	0.0006633	260	260	0	128	128	Multi	I(0.015)Y(0.97)E(0.015)SIEEAK	0.970131	0.0080114	Y	25641	Regular search	1	0		25641	100.007	95.9633	-4.523	0	sp|O75116|ROCK2_HUMAN	31658068	18588		mzspec:PXD000612:20120413_EXQ5_KiSh_SA_LabelFree_HeLa_pY_pervandate_rep3:scan:18588:IY[Oxidation][Phospho]ESIEEAK/2
	X	IYESIEEAK		60422	95.96	0.0007714	191	191	0	127	127	Multi	I(0.017)Y(0.965)E(0.017)SIEEAK	0.965208	0.019578	Y	31044	Regular search	1	0		31044	86.1561	95.9639	-3.931	0	sp|O75116|ROCK2_HUMAN	21218862	19868		mzspec:PXD000612:20120413_EXQ5_KiSh_SA_LabelFree_HeLa_pY_pervandate_rep2:scan:19868:IY[Oxidation][Phospho]ESIEEAK/2
	X	LCDFGSASHVADNDITPYLVSR		60421	95.96	0.0006633	260	260	0	138	138	Multi	LCDFGSASHVADNDITP(0.025)Y(0.948)L(0.025)VSR	0.947786	0.00093298	Y	42312	Regular search	1	0		42312	141.984	95.9631	-9.322	0	sp|Q13523|PRP4B_HUMAN	168098128	55267		mzspec:PXD000612:20120415_EXQ5_KiSh_SA_LabelFree_HeLa_pY_Noco_rep2:scan:55267:LCDFGSASHVADNDITPY[Oxidation][Phospho]LVSR/2
	X	LSLEGDHSTPPSAYGSVK		60422	95.96	0.0007714	191	191	0	130	130	Multi	LSLEGDHSTPPSA(0.015)Y(0.929)G(0.015)S(0.015)V(0.015)K	0.92944	0.0048592	Y	31396	Regular search	1	0		31396	112.312	95.9641	-9.981	0	sp|A6NMY6|AXA2L_HUMAN;sp|P07355|ANXA2_HUMAN	19154298	22068		mzspec:PXD000612:20120414_EXQ5_KiSh_SA_LabelFree_HeLa_pY_control_rep4:scan:22068:LSLEGDHSTPPSAY[Oxidation][Phospho]GSVK/2
	X	SESVVYADIRK		60421	95.96	0.0006633	260	260	0	128	128	Multi	SESVVY(0.981)ADIRK	0.981446	0.0087736	Y	10291	Regular search	7	0		10291	97.6861	95.9631	-6.612	0	sp|O95297|MPZL1_HUMAN	10566226	19150		mzspec:PXD000612:20120413_EXQ5_KiSh_SA_LabelFree_HeLa_pY_pervandate_rep3:scan:19150:SESVVY[Oxidation][Phospho]ADIRK/2
	X	SESVVYADIRK		60421	95.96	0.0006633	260	260	0	128	128	Multi	SESVVY(0.981)ADIRK	0.981446	0.0087736	Y	10336	Regular search	7	0		10336	97.6861	95.9612	-1.102	0	sp|O95297|MPZL1_HUMAN	5.90071e+06	21362		mzspec:PXD000612:20120413_EXQ5_KiSh_SA_LabelFree_HeLa_pY_pervandate_rep3:scan:21362:SESVVY[Oxidation][Phospho]ADIRK/2
	X	SESVVYADIRK		60421	95.96	0.0006633	260	260	0	134	134	Multi	SESVVY(0.981)ADIRK	0.981446	0.0087736	Y	10336	Regular search	7	0		10336	97.6861	95.9625	-8.234	0	sp|O95297|MPZL1_HUMAN	11850853	16096		mzspec:PXD000612:20120415_EXQ5_KiSh_SA_LabelFree_HeLa_pY_EGF5_rep2:scan:16096:SESVVY[Oxidation][Phospho]ADIRK/2
		SESVVYADIRK		60421	95.96	0.0006633	260	260	0	128	128	Multi	SESVVY(0.981)ADIRK	0.981446	0.0087736	Y	32749	Regular search	7	0		32749	97.6861	95.9618	-6.624	0	sp|O95297|MPZL1_HUMAN	13159965	19157		mzspec:PXD000612:20120413_EXQ5_KiSh_SA_LabelFree_HeLa_pY_pervandate_rep3:scan:19157:SESVVY[Oxidation][Phospho]ADIRK/2
		SESVVYADIRK		60421	95.96	0.0006633	260	260	0	128	128	Multi	SESVVY(0.981)ADIRK	0.981446	0.0087736	Y	32752	Regular search	7	0		32752	97.6861	95.9617	-1.091	0	sp|O95297|MPZL1_HUMAN	7.37681e+06	21349		mzspec:PXD000612:20120413_EXQ5_KiSh_SA_LabelFree_HeLa_pY_pervandate_rep3:scan:21349:SESVVY[Oxidation][Phospho]ADIRK/2
		SESVVYADIRK		60421	95.96	0.0006633	260	260	0	132	132	Multi	SESVVY(0.981)ADIRK	0.981446	0.0087736	Y	12248	Regular search	7	0		12248	97.6861	95.9622	-7.136	0	sp|O95297|MPZL1_HUMAN	12645859	17358		mzspec:PXD000612:20120414_EXQ5_KiSh_SA_LabelFree_HeLa_pY_control_rep6:scan:17358:SESVVY[Oxidation][Phospho]ADIRK/2
		SESVVYADIRK		60421	95.96	0.0006633	260	260	0	132	132	Multi	SESVVY(0.981)ADIRK	0.981446	0.0087736	Y	12249	Regular search	7	0		12249	97.6861	95.9613	-1.627	0	sp|O95297|MPZL1_HUMAN	12240074	19000		mzspec:PXD000612:20120414_EXQ5_KiSh_SA_LabelFree_HeLa_pY_control_rep6:scan:19000:SESVVY[Oxidation][Phospho]ADIRK/2
		SESVVYADIRK		60422	95.96	0.0007714	191	191	0	130	130	Multi	SESVVY(0.98)ADIRK	0.97968	0.012604	Y	15001	Regular search	6	0		15001	93.5623	95.9638	-5.938	0	sp|O95297|MPZL1_HUMAN	9771019	15065		mzspec:PXD000612:20120414_EXQ5_KiSh_SA_LabelFree_HeLa_pY_control_rep4:scan:15065:SESVVY[Oxidation][Phospho]ADIRK/2
		SESVVYADIRK		60422	95.96	0.0007714	191	191	0	130	130	Multi	SESVVY(0.98)ADIRK	0.97968	0.012604	Y	15032	Regular search	6	0		15032	93.5623	95.9635	-0.895	0	sp|O95297|MPZL1_HUMAN	7.54048e+06	16730		mzspec:PXD000612:20120414_EXQ5_KiSh_SA_LabelFree_HeLa_pY_control_rep4:scan:16730:SESVVY[Oxidation][Phospho]ADIRK/2
		SESVVYADIRK		60422	95.96	0.0007714	191	191	0	134	134	Multi	SESVVY(0.98)ADIRK	0.97968	0.012604	Y	10322	Regular search	6	0		10322	93.5623	95.9638	-2.221	0	sp|O95297|MPZL1_HUMAN	4.0505e+06	18106		mzspec:PXD000612:20120415_EXQ5_KiSh_SA_LabelFree_HeLa_pY_EGF5_rep2:scan:18106:SESVVY[Oxidation][Phospho]ADIRK/2
		SESVVYADIRK		60422	95.96	0.0007714	191	191	0	135	135	Multi	SESVVY(0.98)ADIRK	0.97968	0.012604	Y	10042	Regular search	6	0		10042	93.5623	95.9651	-2.261	0	sp|O95297|MPZL1_HUMAN	5.6202e+06	18481		mzspec:PXD000612:20120415_EXQ5_KiSh_SA_LabelFree_HeLa_pY_EGF5_rep3:scan:18481:SESVVY[Oxidation][Phospho]ADIRK/2
	X	SESVVYADIRK		60422	95.96	0.0007714	191	191	0	136	136	Multi	SESVVY(0.98)ADIRK	0.97968	0.012604	Y	13401	Regular search	6	0		13401	93.5623	95.9639	-7.564	0	sp|O95297|MPZL1_HUMAN	8683387	16403		mzspec:PXD000612:20120415_EXQ5_KiSh_SA_LabelFree_HeLa_pY_EGF5_rep4:scan:16403:SESVVY[Oxidation][Phospho]ADIRK/2
		SESVVYADIRK		60422	95.96	0.0007714	191	191	0	136	136	Multi	SESVVY(0.98)ADIRK	0.97968	0.012604	Y	13402	Regular search	6	0		13402	93.5623	95.9643	-1.859	0	sp|O95297|MPZL1_HUMAN	7937827	18270		mzspec:PXD000612:20120415_EXQ5_KiSh_SA_LabelFree_HeLa_pY_EGF5_rep4:scan:18270:SESVVY[Oxidation][Phospho]ADIRK/2
	X	LTIYSEADLRK		60421	95.96	0.0006633	260	260	0	126	126	Multi	LTIY(0.98)SEADLRK	0.979959	0.01789	Y	27896	Regular search	1	0		27896	84.9485	95.9634	-14.56	0	sp|Q15154|PCM1_HUMAN	2.9249e+06	25176		mzspec:PXD000612:20120323_EXQ5_KiSh_SA_LabelFree_HeLa_pY_pervandate_rep1:scan:25176:LTIY[Oxidation][Phospho]SEADLRK/2
		NINSINFDNPVYQK		60421	95.96	0.0006633	260	260	0	127	127	Multi	NINSINFDNPVY(0.994)QK	0.993847	2.1567e-14	Y;P;V;Q;cterm;K	59788	Regular search	5	0		59788	228.432	95.9628	-1.84	0	sp|P01130|LDLR_HUMAN	22419236	50030		mzspec:PXD000612:20120413_EXQ5_KiSh_SA_LabelFree_HeLa_pY_pervandate_rep2:scan:50030:NINSINFDNPVY[Oxidation][Phospho]QK/2
		NINSINFDNPVYQK		60421	95.96	0.0006633	260	260	0	127	127	Multi	NINSINFDNPVY(0.994)QK	0.993847	2.1567e-14	Y;P;V;Q;cterm;K	59841	Regular search	5	0		59841	228.432	95.9624	-5.278	0	sp|P01130|LDLR_HUMAN	17819864	48706		mzspec:PXD000612:20120413_EXQ5_KiSh_SA_LabelFree_HeLa_pY_pervandate_rep2:scan:48706:NINSINFDNPVY[Oxidation][Phospho]QK/2
		NINSINFDNPVYQK		60421	95.96	0.0006633	260	260	0	128	128	Multi	NINSINFDNPVY(0.994)QK	0.993847	2.1567e-14	Y;P;V;Q;cterm;K	53604	Regular search	5	0		53604	228.432	95.962	-5.667	0	sp|P01130|LDLR_HUMAN	24464896	50813		mzspec:PXD000612:20120413_EXQ5_KiSh_SA_LabelFree_HeLa_pY_pervandate_rep3:scan:50813:NINSINFDNPVY[Oxidation][Phospho]QK/2
		NINSINFDNPVYQK		60421	95.96	0.0006633	260	260	0	128	128	Multi	NINSINFDNPVY(0.994)QK	0.993847	2.1567e-14	Y;P;V;Q;cterm;K	53677	Regular search	5	0		53677	228.432	95.9613	-0.5947	0	sp|P01130|LDLR_HUMAN	4.30643e+06	52779		mzspec:PXD000612:20120413_EXQ5_KiSh_SA_LabelFree_HeLa_pY_pervandate_rep3:scan:52779:NINSINFDNPVY[Oxidation][Phospho]QK/2
		NINSINFDNPVYQK		60421	95.96	0.0006633	260	260	0	128	128	Multi	NINSINFDNPVY(0.994)QK	0.993847	2.1567e-14	Y;P;V;Q;cterm;K	53726	Regular search	5	0		53726	228.432	95.9625	-1.943	0	sp|P01130|LDLR_HUMAN	28794134	52175		mzspec:PXD000612:20120413_EXQ5_KiSh_SA_LabelFree_HeLa_pY_pervandate_rep3:scan:52175:NINSINFDNPVY[Oxidation][Phospho]QK/2
		NINSINFDNPVYQK		60422	95.96	0.0007714	191	191	0	129	129	Multi	NINSINFDNPVY(0.982)QK	0.981717	4.4813e-08	Y	42554	Regular search	2	0		42554	207.344	95.964	-5.719	0	sp|P01130|LDLR_HUMAN	20787224	48563		mzspec:PXD000612:20120413_EXQ5_KiSh_SA_LabelFree_HeLa_pY_pervandate_rep4:scan:48563:NINSINFDNPVY[Oxidation][Phospho]QK/2
		NINSINFDNPVYQK		60422	95.96	0.0007714	191	191	0	129	129	Multi	NINSINFDNPVY(0.982)QK	0.981717	4.4813e-08	Y	42590	Regular search	2	0		42590	207.344	95.9641	-1.986	0	sp|P01130|LDLR_HUMAN	33137658	50438		mzspec:PXD000612:20120413_EXQ5_KiSh_SA_LabelFree_HeLa_pY_pervandate_rep4:scan:50438:NINSINFDNPVY[Oxidation][Phospho]QK/2
		NVYATTVGTPYK		60421	95.96	0.0006633	260	260	0	128	128	Multi	NVY(0.971)A(0.018)T(0.01)TVGTPYK	0.971487	0.0026196	Y;A	38835	Regular search	2	0		38835	118.112	95.9627	2.521	0	sp|Q13439|GOGA4_HUMAN	11473642	30744		mzspec:PXD000612:20120413_EXQ5_KiSh_SA_LabelFree_HeLa_pY_pervandate_rep3:scan:30744:NVY[Oxidation][Phospho]ATTVGTPYK/2
		LQLDNQYAVLENQK		60421	95.96	0.0006633	260	260	0	127	127	Multi	LQLDNQY(0.974)AVLENQK	0.973976	0.00093219	Y;A;V;D;N;Q	59538	Regular search	3	0		59538	141.994	95.9626	-23.51	0	sp|Q9UKY7|CDV3_HUMAN	8386353	38433		mzspec:PXD000612:20120413_EXQ5_KiSh_SA_LabelFree_HeLa_pY_pervandate_rep2:scan:38433:LQLDNQY[Oxidation][Phospho]AVLENQK/2
		LQLDNQYAVLENQK		60421	95.96	0.0006633	260	260	0	127	127	Multi	LQLDNQY(0.974)AVLENQK	0.973976	0.00093219	Y;A;V;D;N;Q	59637	Regular search	3	0		59637	141.994	95.9618	-19.38	0	sp|Q9UKY7|CDV3_HUMAN	4527845	40151		mzspec:PXD000612:20120413_EXQ5_KiSh_SA_LabelFree_HeLa_pY_pervandate_rep2:scan:40151:LQLDNQY[Oxidation][Phospho]AVLENQK/2
		LQLDNQYAVLENQK		60421	95.96	0.0006633	260	260	0	129	129	Multi	LQLDNQY(0.974)AVLENQK	0.973976	0.00093219	Y;A;V;D;N;Q	42218	Regular search	3	0		42218	141.994	95.9634	-20.33	0	sp|Q9UKY7|CDV3_HUMAN	5.47837e+06	39880		mzspec:PXD000612:20120413_EXQ5_KiSh_SA_LabelFree_HeLa_pY_pervandate_rep4:scan:39880:LQLDNQY[Oxidation][Phospho]AVLENQK/2
		LQLDNQYAVLENQK		60422	95.96	0.0007714	191	191	0	129	129	Multi	LQLD(0.013)N(0.013)Q(0.013)Y(0.944)A(0.013)VLENQK	0.943953	0.0041641	Y	42212	Regular search	1	0		42212	113.991	95.9636	-24.92	0	sp|Q9UKY7|CDV3_HUMAN	7227154	38226		mzspec:PXD000612:20120413_EXQ5_KiSh_SA_LabelFree_HeLa_pY_pervandate_rep4:scan:38226:LQLDNQY[Oxidation][Phospho]AVLENQK/2
		LIEDNEYTAR		60422	95.96	0.0007714	191	191	0	129	129	Multi	LIEDNEY(0.994)TAR	0.994389	5.7594e-05	Y	23016	Regular search	1	0		23016	167.517	95.9643	-23.58	0	sp|P06239|LCK_HUMAN;sp|P06241|FYN_HUMAN;sp|P07947|YES_HUMAN;sp|P12931|SRC_HUMAN	17482492	10714		mzspec:PXD000612:20120413_EXQ5_KiSh_SA_LabelFree_HeLa_pY_pervandate_rep4:scan:10714:LIEDNEY[Oxidation][Phospho]TAR/2
		ELFDDPSYVNVQNLDK		60422	95.96	0.0007714	191	191	0	135	135	Multi	ELFDDPSY(0.99)VNVQNLDK	0.989634	2.6483e-08	P;S;Y	41031	Regular search	10	0		41031	211.533	95.9651	3.38	0	sp|P29353|SHC1_HUMAN	12476681	60132		mzspec:PXD000612:20120415_EXQ5_KiSh_SA_LabelFree_HeLa_pY_EGF5_rep3:scan:60132:ELFDDPSY[Oxidation][Phospho]VNVQNLDK/2
		ELFDDPSYVNVQNLDK		60422	95.96	0.0007714	191	191	0	135	135	Multi	ELFDDPSY(0.99)VNVQNLDK	0.989634	2.6483e-08	P;S;Y	41034	Regular search	10	0		41034	211.533	95.9638	7.814	0	sp|P29353|SHC1_HUMAN	6131488	61990		mzspec:PXD000612:20120415_EXQ5_KiSh_SA_LabelFree_HeLa_pY_EGF5_rep3:scan:61990:ELFDDPSY[Oxidation][Phospho]VNVQNLDK/2
		ELFDDPSYVNVQNLDK		60422	95.96	0.0007714	191	191	0	135	135	Multi	ELFDDPSY(0.99)VNVQNLDK	0.989634	2.6483e-08	P;S;Y	41037	Regular search	10	0		41037	211.533	95.9643	0.1913	0	sp|P29353|SHC1_HUMAN	12307658	59115		mzspec:PXD000612:20120415_EXQ5_KiSh_SA_LabelFree_HeLa_pY_EGF5_rep3:scan:59115:ELFDDPSY[Oxidation][Phospho]VNVQNLDK/2
		ELFDDPSYVNVQNLDK		60422	95.96	0.0007714	191	191	0	135	135	Multi	ELFDDPSY(0.99)VNVQNLDK	0.989634	2.6483e-08	P;S;Y	41038	Regular search	10	0		41038	211.533	95.9635	8.807	0	sp|P29353|SHC1_HUMAN	6.05298e+06	62349		mzspec:PXD000612:20120415_EXQ5_KiSh_SA_LabelFree_HeLa_pY_EGF5_rep3:scan:62349:ELFDDPSY[Oxidation][Phospho]VNVQNLDK/2
		ELFDDPSYVNVQNLDK		60422	95.96	0.0007714	191	191	0	135	135	Multi	ELFDDPSY(0.99)VNVQNLDK	0.989634	2.6483e-08	P;S;Y	41065	Regular search	10	0		41065	211.533	95.9642	6.516	0	sp|P29353|SHC1_HUMAN	5.27026e+06	61508		mzspec:PXD000612:20120415_EXQ5_KiSh_SA_LabelFree_HeLa_pY_EGF5_rep3:scan:61508:ELFDDPSY[Oxidation][Phospho]VNVQNLDK/2
		ELFDDPSYVNVQNLDK		60422	95.96	0.0007714	191	191	0	135	135	Multi	ELFDDPSY(0.99)VNVQNLDK	0.989634	2.6483e-08	P;S;Y	41067	Regular search	10	0		41067	211.533	95.9644	2.311	0	sp|P29353|SHC1_HUMAN	14512259	59621		mzspec:PXD000612:20120415_EXQ5_KiSh_SA_LabelFree_HeLa_pY_EGF5_rep3:scan:59621:ELFDDPSY[Oxidation][Phospho]VNVQNLDK/2
		ELFDDPSYVNVQNLDK		60422	95.96	0.0007714	191	191	0	135	135	Multi	ELFDDPSY(0.99)VNVQNLDK	0.989634	2.6483e-08	P;S;Y	41173	Regular search	10	0		41173	211.533	95.9639	-2.857	0	sp|P29353|SHC1_HUMAN	4.1186e+06	57787		mzspec:PXD000612:20120415_EXQ5_KiSh_SA_LabelFree_HeLa_pY_EGF5_rep3:scan:57787:ELFDDPSY[Oxidation][Phospho]VNVQNLDK/2
		ELFDDPSYVNVQNLDK		60422	95.96	0.0007714	191	191	0	136	136	Multi	ELFDDPSY(0.99)VNVQNLDK	0.989634	2.6483e-08	P;S;Y	47107	Regular search	10	0		47107	211.533	95.9636	-6.576	0	sp|P29353|SHC1_HUMAN	16015759	55907		mzspec:PXD000612:20120415_EXQ5_KiSh_SA_LabelFree_HeLa_pY_EGF5_rep4:scan:55907:ELFDDPSY[Oxidation][Phospho]VNVQNLDK/2
		ELFDDPSYVNVQNLDK		60422	95.96	0.0007714	191	191	0	136	136	Multi	ELFDDPSY(0.99)VNVQNLDK	0.989634	2.6483e-08	P;S;Y	47109	Regular search	10	0		47109	211.533	95.9637	3.547	0	sp|P29353|SHC1_HUMAN	13586964	59683		mzspec:PXD000612:20120415_EXQ5_KiSh_SA_LabelFree_HeLa_pY_EGF5_rep4:scan:59683:ELFDDPSY[Oxidation][Phospho]VNVQNLDK/2
		ELFDDPSYVNVQNLDK		60422	95.96	0.0007714	191	191	0	136	136	Multi	ELFDDPSY(0.99)VNVQNLDK	0.989634	2.6483e-08	P;S;Y	47153	Regular search	10	0		47153	211.533	95.9637	6.365	0	sp|P29353|SHC1_HUMAN	11111960	60823		mzspec:PXD000612:20120415_EXQ5_KiSh_SA_LabelFree_HeLa_pY_EGF5_rep4:scan:60823:ELFDDPSY[Oxidation][Phospho]VNVQNLDK/2
		ELFDDPSYVNVQNLDK		60421	95.96	0.0006633	260	260	0	127	127	Multi	ELFDDP(0.018)S(0.018)Y(0.945)V(0.018)NVQNLDK	0.94548	0.00010803	Y;P;S;V	55757	Regular search	21	0		55757	163.411	95.9627	-0.6268	0	sp|P29353|SHC1_HUMAN	2.97403e+06	64525		mzspec:PXD000612:20120413_EXQ5_KiSh_SA_LabelFree_HeLa_pY_pervandate_rep2:scan:64525:ELFDDPSY[Oxidation][Phospho]VNVQNLDK/2
		ELFDDPSYVNVQNLDK		60421	95.96	0.0006633	260	260	0	127	127	Multi	ELFDDP(0.018)S(0.018)Y(0.945)V(0.018)NVQNLDK	0.94548	0.00010803	Y;P;S;V	55758	Regular search	21	0		55758	163.411	95.9629	-1.869	0	sp|P29353|SHC1_HUMAN	4247698	63629		mzspec:PXD000612:20120413_EXQ5_KiSh_SA_LabelFree_HeLa_pY_pervandate_rep2:scan:63629:ELFDDPSY[Oxidation][Phospho]VNVQNLDK/2
		ELFDDPSYVNVQNLDK		60421	95.96	0.0006633	260	260	0	127	127	Multi	ELFDDP(0.018)S(0.018)Y(0.945)V(0.018)NVQNLDK	0.94548	0.00010803	Y;P;S;V	55761	Regular search	21	0		55761	163.411	95.9621	5.078	0	sp|P29353|SHC1_HUMAN	6.55005e+06	66959		mzspec:PXD000612:20120413_EXQ5_KiSh_SA_LabelFree_HeLa_pY_pervandate_rep2:scan:66959:ELFDDPSY[Oxidation][Phospho]VNVQNLDK/2
		ELFDDPSYVNVQNLDK		60421	95.96	0.0006633	260	260	0	127	127	Multi	ELFDDP(0.018)S(0.018)Y(0.945)V(0.018)NVQNLDK	0.94548	0.00010803	Y;P;S;V	55763	Regular search	21	0		55763	163.411	95.9625	-0.0893	0	sp|P29353|SHC1_HUMAN	3492787	64714		mzspec:PXD000612:20120413_EXQ5_KiSh_SA_LabelFree_HeLa_pY_pervandate_rep2:scan:64714:ELFDDPSY[Oxidation][Phospho]VNVQNLDK/2
		ELFDDPSYVNVQNLDK		60421	95.96	0.0006633	260	260	0	127	127	Multi	ELFDDP(0.018)S(0.018)Y(0.945)V(0.018)NVQNLDK	0.94548	0.00010803	Y;P;S;V	55922	Regular search	21	0		55922	163.411	95.9619	-3.539	0	sp|P29353|SHC1_HUMAN	3.57487e+06	63325		mzspec:PXD000612:20120413_EXQ5_KiSh_SA_LabelFree_HeLa_pY_pervandate_rep2:scan:63325:ELFDDPSY[Oxidation][Phospho]VNVQNLDK/2
		ELFDDPSYVNVQNLDK		60421	95.96	0.0006633	260	260	0	128	128	Multi	ELFDDP(0.018)S(0.018)Y(0.945)V(0.018)NVQNLDK	0.94548	0.00010803	Y;P;S;V	62303	Regular search	21	0		62303	163.411	95.9616	5.455	0	sp|P29353|SHC1_HUMAN	3.814e+06	69712		mzspec:PXD000612:20120413_EXQ5_KiSh_SA_LabelFree_HeLa_pY_pervandate_rep3:scan:69712:ELFDDPSY[Oxidation][Phospho]VNVQNLDK/2
		ELFDDPSYVNVQNLDK		60421	95.96	0.0006633	260	260	0	128	128	Multi	ELFDDP(0.018)S(0.018)Y(0.945)V(0.018)NVQNLDK	0.94548	0.00010803	Y;P;S;V	62307	Regular search	21	0		62307	163.411	95.9612	-1.55	0	sp|P29353|SHC1_HUMAN	3.63359e+06	66670		mzspec:PXD000612:20120413_EXQ5_KiSh_SA_LabelFree_HeLa_pY_pervandate_rep3:scan:66670:ELFDDPSY[Oxidation][Phospho]VNVQNLDK/2
		ELFDDPSYVNVQNLDK		60421	95.96	0.0006633	260	260	0	129	129	Multi	ELFDDP(0.018)S(0.018)Y(0.945)V(0.018)NVQNLDK	0.94548	0.00010803	Y;P;S;V	55143	Regular search	21	0		55143	163.411	95.9631	6.013	0	sp|P29353|SHC1_HUMAN	4.26521e+06	67364		mzspec:PXD000612:20120413_EXQ5_KiSh_SA_LabelFree_HeLa_pY_pervandate_rep4:scan:67364:ELFDDPSY[Oxidation][Phospho]VNVQNLDK/2
		ELFDDPSYVNVQNLDK		60421	95.96	0.0006633	260	260	0	135	135	Multi	ELFDDP(0.018)S(0.018)Y(0.945)V(0.018)NVQNLDK	0.94548	0.00010803	Y;P;S;V	41039	Regular search	21	0		41039	163.411	95.962	10.94	0	sp|P29353|SHC1_HUMAN	4630261	63240		mzspec:PXD000612:20120415_EXQ5_KiSh_SA_LabelFree_HeLa_pY_EGF5_rep3:scan:63240:ELFDDPSY[Oxidation][Phospho]VNVQNLDK/2
		ELFDDPSYVNVQNLDK		60421	95.96	0.0006633	260	260	0	135	135	Multi	ELFDDP(0.018)S(0.018)Y(0.945)V(0.018)NVQNLDK	0.94548	0.00010803	Y;P;S;V	41040	Regular search	21	0		41040	163.411	95.9624	9.177	0	sp|P29353|SHC1_HUMAN	4316930	62711		mzspec:PXD000612:20120415_EXQ5_KiSh_SA_LabelFree_HeLa_pY_EGF5_rep3:scan:62711:ELFDDPSY[Oxidation][Phospho]VNVQNLDK/2
		ELFDDPSYVNVQNLDK		60421	95.96	0.0006633	260	260	0	135	135	Multi	ELFDDP(0.018)S(0.018)Y(0.945)V(0.018)NVQNLDK	0.94548	0.00010803	Y;P;S;V	41041	Regular search	21	0		41041	163.411	95.9624	-4.311	0	sp|P29353|SHC1_HUMAN	6524750	57306		mzspec:PXD000612:20120415_EXQ5_KiSh_SA_LabelFree_HeLa_pY_EGF5_rep3:scan:57306:ELFDDPSY[Oxidation][Phospho]VNVQNLDK/2
		ELFDDPSYVNVQNLDK		60421	95.96	0.0006633	260	260	0	135	135	Multi	ELFDDP(0.018)S(0.018)Y(0.945)V(0.018)NVQNLDK	0.94548	0.00010803	Y;P;S;V	41066	Regular search	21	0		41066	163.411	95.9633	10.6	0	sp|P29353|SHC1_HUMAN	4673207	63068		mzspec:PXD000612:20120415_EXQ5_KiSh_SA_LabelFree_HeLa_pY_EGF5_rep3:scan:63068:ELFDDPSY[Oxidation][Phospho]VNVQNLDK/2
		ELFDDPSYVNVQNLDK		60421	95.96	0.0006633	260	260	0	135	135	Multi	ELFDDP(0.018)S(0.018)Y(0.945)V(0.018)NVQNLDK	0.94548	0.00010803	Y;P;S;V	41075	Regular search	21	0		41075	163.411	95.9628	12.99	0	sp|P29353|SHC1_HUMAN	4316815	64155		mzspec:PXD000612:20120415_EXQ5_KiSh_SA_LabelFree_HeLa_pY_EGF5_rep3:scan:64155:ELFDDPSY[Oxidation][Phospho]VNVQNLDK/2
		ELFDDPSYVNVQNLDK		60421	95.96	0.0006633	260	260	0	135	135	Multi	ELFDDP(0.018)S(0.018)Y(0.945)V(0.018)NVQNLDK	0.94548	0.00010803	Y;P;S;V	48095	Regular search	21	0		48095	163.411	95.9624	6.932	0	sp|P29353|SHC1_HUMAN	9688721	61653		mzspec:PXD000612:20120415_EXQ5_KiSh_SA_LabelFree_HeLa_pY_EGF5_rep3:scan:61653:ELFDDPSY[Oxidation][Phospho]VNVQNLDK/2
		ELFDDPSYVNVQNLDK		60421	95.96	0.0006633	260	260	0	136	136	Multi	ELFDDP(0.018)S(0.018)Y(0.945)V(0.018)NVQNLDK	0.94548	0.00010803	Y;P;S;V	47123	Regular search	21	0		47123	163.411	95.9631	-4.457	0	sp|P29353|SHC1_HUMAN	10315538	56549		mzspec:PXD000612:20120415_EXQ5_KiSh_SA_LabelFree_HeLa_pY_EGF5_rep4:scan:56549:ELFDDPSY[Oxidation][Phospho]VNVQNLDK/2
		ELFDDPSYVNVQNLDK		60421	95.96	0.0006633	260	260	0	136	136	Multi	ELFDDP(0.018)S(0.018)Y(0.945)V(0.018)NVQNLDK	0.94548	0.00010803	Y;P;S;V	47124	Regular search	21	0		47124	163.411	95.9623	13.76	0	sp|P29353|SHC1_HUMAN	5.18995e+06	63636		mzspec:PXD000612:20120415_EXQ5_KiSh_SA_LabelFree_HeLa_pY_EGF5_rep4:scan:63636:ELFDDPSY[Oxidation][Phospho]VNVQNLDK/2
		ELFDDPSYVNVQNLDK		60421	95.96	0.0006633	260	260	0	136	136	Multi	ELFDDP(0.018)S(0.018)Y(0.945)V(0.018)NVQNLDK	0.94548	0.00010803	Y;P;S;V	47146	Regular search	21	0		47146	163.411	95.9634	-3.373	0	sp|P29353|SHC1_HUMAN	8201327	57017		mzspec:PXD000612:20120415_EXQ5_KiSh_SA_LabelFree_HeLa_pY_EGF5_rep4:scan:57017:ELFDDPSY[Oxidation][Phospho]VNVQNLDK/2
		ELFDDPSYVNVQNLDK		60421	95.96	0.0006633	260	260	0	136	136	Multi	ELFDDP(0.018)S(0.018)Y(0.945)V(0.018)NVQNLDK	0.94548	0.00010803	Y;P;S;V	47152	Regular search	21	0		47152	163.411	95.9621	10.28	0	sp|P29353|SHC1_HUMAN	7.73381e+06	62376		mzspec:PXD000612:20120415_EXQ5_KiSh_SA_LabelFree_HeLa_pY_EGF5_rep4:scan:62376:ELFDDPSY[Oxidation][Phospho]VNVQNLDK/2
		ELFDDPSYVNVQNLDK		60421	95.96	0.0006633	260	260	0	136	136	Multi	ELFDDP(0.018)S(0.018)Y(0.945)V(0.018)NVQNLDK	0.94548	0.00010803	Y;P;S;V	47158	Regular search	21	0		47158	163.411	95.9617	12.95	0	sp|P29353|SHC1_HUMAN	4.48563e+06	63450		mzspec:PXD000612:20120415_EXQ5_KiSh_SA_LabelFree_HeLa_pY_EGF5_rep4:scan:63450:ELFDDPSY[Oxidation][Phospho]VNVQNLDK/2
		ELFDDPSYVNVQNLDK		60421	95.96	0.0006633	260	260	0	136	136	Multi	ELFDDP(0.018)S(0.018)Y(0.945)V(0.018)NVQNLDK	0.94548	0.00010803	Y;P;S;V	47159	Regular search	21	0		47159	163.411	95.9629	8.484	0	sp|P29353|SHC1_HUMAN	5.28211e+06	61319		mzspec:PXD000612:20120415_EXQ5_KiSh_SA_LabelFree_HeLa_pY_EGF5_rep4:scan:61319:ELFDDPSY[Oxidation][Phospho]VNVQNLDK/2
		ELFDDPSYVNVQNLDK		60421	95.96	0.0006633	260	260	0	136	136	Multi	ELFDDP(0.018)S(0.018)Y(0.945)V(0.018)NVQNLDK	0.94548	0.00010803	Y;P;S;V	47218	Regular search	21	0		47218	163.411	95.963	0.07789	0	sp|P29353|SHC1_HUMAN	8505144	58165		mzspec:PXD000612:20120415_EXQ5_KiSh_SA_LabelFree_HeLa_pY_EGF5_rep4:scan:58165:ELFDDPSY[Oxidation][Phospho]VNVQNLDK/2
		GEPNVSYICSR		60421	95.96	0.0006633	260	260	0	137	137	Multi	GEPNVSY(0.99)ICSR	0.989502	0.0039073	Y	38617	Regular search	1	0		38617	111.835	95.9625	-13.76	0	sp|P49840|GSK3A_HUMAN;sp|P49841|GSK3B_HUMAN	28757908	22927		mzspec:PXD000612:20120415_EXQ5_KiSh_SA_LabelFree_HeLa_pY_Noco_rep1:scan:22927:GEPNVSY[Oxidation][Phospho]ICSR/2
		LGEYEDVSRVEK		60418	95.95	0.0008047	25	25	0	129	129	Multi	LGE(0.049)Y(0.893)E(0.049)DVSRVEK	0.892894	0.063874	Y	48359	Regular search	1	0		48359	77.6741	95.9554	11.54	0	sp|Q99426|TBCB_HUMAN	12918405	24324		mzspec:PXD000612:20120413_EXQ5_KiSh_SA_LabelFree_HeLa_pY_pervandate_rep4:scan:24324:LGEY[Oxidation][Phospho]EDVSRVEK/2
